# Supplementary material for: An ancient metabolite damage-repair system sustains photosynthesis in plants
Source: Nat Commun. 2023 May 25;14:3023. doi: 10.1038/s41467-023-38804-y (PMC10212915; doi:10.1038/s41467-023-38804-y)
Supplement: Supplementary file 4 — Supplementary Dataset 1 [file 41467_2023_38804_MOESM4_ESM.xlsx]

## Sheet: Tabelle1
Supplementary Data 1. AT3G48420 (AtCBBYA) co-expressed genes. Data were obtained from the ATTED database (https://atted.jp/).
new rank	average coex z to query genes	Symbol	function	Entrez Gene ID	Other ID
1	11.62	CSP41A	chloroplast stem-loop binding protein of 41 kDa	825489	AT3G63140
2	10.73	SHM1	serine transhydroxymethyltransferase 1	829949	AT4G37930
3	10.69	CRB	chloroplast RNA binding protein	837455	AT1G09340
4	10.51	LrgB	membrane protein	840100	AT1G32080
5	10.08	PnsL1	PsbP-like protein 2	818532	AT2G39470
6	9.48	AT3G10060	FKBP-like peptidyl-prolyl cis-trans isomerase family protein	820167	AT3G10060
7	9.42	AT2G32500	Stress responsive alpha-beta barrel domain protein	817811	AT2G32500
8	9.38	NdhU	Chaperone DnaJ-domain superfamily protein	832247	AT5G21430
9	9.33	PnsB1	NDH-dependent cyclic electron flow 1	838168	AT1G15980
10	9.13	PnsB5	NAD(P)H dehydrogenase 18	834396	AT5G43750
11	9.05	AT1G52510	alpha/beta-Hydrolases superfamily protein	841682	AT1G52510
12	8.65	ZKT	protein containing PDZ domain; a K-box domain; and a TPR region	841995	AT1G55480
13	8.54	PGK1	phosphoglycerate kinase 1	820461	AT3G12780
14	8.52	AT4G32590	2Fe-2S ferredoxin-like superfamily protein	829394	AT4G32590
15	8.3	AT5G27290	stress regulated protein	832787	AT5G27290
16	8.24	AT2G43560	FKBP-like peptidyl-prolyl cis-trans isomerase family protein	818958	AT2G43560
17	8.2	PPL1	PsbP-like protein 1	824699	AT3G55330
18	8.2	AT4G39970	Haloacid dehalogenase-like hydrolase (HAD) superfamily protein	830158	AT4G39970
19	8.16	CA1	carbonic anhydrase 1	821134	AT3G01500
20	8.14	AT1G16080	nuclear protein	838178	AT1G16080
21	8.08	AT1G51110	Plastid-lipid associated protein PAP / fibrillin family protein	841534	AT1G51110
22	8.06	GLU1	glutamate synthase 1	830292	AT5G04140
23	7.98	AT3G61080	Protein kinase superfamily protein	825280	AT3G61080
24	7.9	HCF136	photosystem II stability/assembly factor; chloroplast (HCF136)	832376	AT5G23120
25	7.9	SULA	NAD(P)-binding Rossmann-fold superfamily protein	816667	AT2G21280
26	7.83	NdhN	oxidoreductases; acting on NADH or NADPH; quinone or similar compound as acceptor	835938	AT5G58260
27	7.79	HBP5	SOUL heme-binding family protein	832136	AT5G20140
28	7.73	ROC4	rotamase CYP 4	825376	AT3G62030
29	7.71	PMDH2	peroxisomal NAD-malate dehydrogenase 2	830825	AT5G09660
30	7.69	PnsB4	NDH dependent flow 6	838455	AT1G18730
31	7.57	AT3G15520	Cyclophilin-like peptidyl-prolyl cis-trans isomerase family protein	820791	AT3G15520
32	7.43	AT5G52970	thylakoid lumen 15,0 kDa protein	835375	AT5G52970
33	7.43	NdhL	inorganic carbon transport protein-like protein	843413	AT1G70760
34	7.35	LPA3	Low PSII Accumulation 3	843637	AT1G73060
35	7.35	GDCH	glycine decarboxylase complex H	818104	AT2G35370
36	7.31	GS2	glutamine synthetase 2	833535	AT5G35630
37	7.25	TAPX	thylakoidal ascorbate peroxidase	844085	AT1G77490
38	7.25	HCF101	ATP binding protein	822033	AT3G24430
39	7.23	AT5G07020	proline-rich family protein	830593	AT5G07020
40	7.19	DHAR3	dehydroascorbate reductase 1	831532	AT5G16710
41	7.15	SBPASE	sedoheptulose-bisphosphatase	824746	AT3G55800
42	7.09	AT5G13410	FKBP-like peptidyl-prolyl cis-trans isomerase family protein	831182	AT5G13410
43	7.09	AT1G65230	transmembrane protein; putative (DUF2358)	842830	AT1G65230
44	7.05	AT1G32470	Single hybrid motif superfamily protein	840141	AT1G32470
45	7.04	PGR5-LIKE A	PGR5-LIKE A	828388	AT4G22890
46	7	AT2G27680	NAD(P)-linked oxidoreductase superfamily protein	817314	AT2G27680
47	6.96	Lhca6	PSI type II chlorophyll a/b-binding protein (Lhca2*1)	838498	AT1G19150
48	6.88	RBCS3B	Ribulose bisphosphate carboxylase (small chain) family protein	833828	AT5G38410
49	6.84	AT3G61870	plant/protein	825360	AT3G61870
50	6.84	AT1G32220	NAD(P)-binding Rossmann-fold superfamily protein	840114	AT1G32220
51	6.84	EDA3	DnaJ/Hsp40 cysteine-rich domain superfamily protein	818051	AT2G34860
52	6.82	AT1G50450	Saccharopine dehydrogenase	841467	AT1G50450
53	6.78	FNR1	ferredoxin-NADP[+]-oxidoreductase 1	836751	AT5G66190
54	6.74	HCEF1	high cyclic electron flow 1	824572	AT3G54050
55	6.74	PnsL2	PsbQ-like 2	837974	AT1G14150
56	6.68	AT5G27560	DUF1995 domain protein; putative (DUF1995)	832816	AT5G27560
57	6.66	AT5G22620	phosphoglycerate/bisphosphoglycerate mutase family protein	832325	AT5G22620
58	6.66	AT2G36145	hypothetical protein	818187	AT2G36145
59	6.62	AT5G08650	Small GTP-binding protein	830766	AT5G08650
60	6.6	AT4G02530	chloroplast thylakoid lumen protein	827927	AT4G02530
61	6.6	PnsL4	FK506-binding protein 16-2	830126	AT4G39710
62	6.6	2-Cys Prx B	2-cysteine peroxiredoxin B	830517	AT5G06290
63	6.6	FNR2	ferredoxin-NADP[+]-oxidoreductase 2	838591	AT1G20020
64	6.52	PETC	photosynthetic electron transfer C	827996	AT4G03280
65	6.48	AT1G56500	haloacid dehalogenase-like hydrolase family protein	842103	AT1G56500
66	6.42	NPQ4	Chlorophyll A-B binding family protein	841033	AT1G44575
67	6.42	PSI-P	photosystem I P subunit	819295	AT2G46820
68	6.38	AT1G18060	microbial collagenase	838386	AT1G18060
69	6.38	PRXQ	Thioredoxin superfamily protein	822203	AT3G26060
70	6.34	AT1G04420	NAD(P)-linked oxidoreductase superfamily protein	839524	AT1G04420
71	6.27	GAPB	glyceraldehyde-3-phosphate dehydrogenase B subunit	840895	AT1G42970
72	6.25	AT1G64680	beta-carotene isomerase D27	842776	AT1G64680
73	6.19	RPS1	ribosomal protein S1	833138	AT5G30510
74	6.19	APE1	acclimation of photosynthesis to environment	833856	AT5G38660
75	6.19	AT1G57770	FAD/NAD(P)-binding oxidoreductase family protein	842152	AT1G57770
76	5.89	AT3G59780	Rhodanese/Cell cycle control phosphatase superfamily protein	825147	AT3G59780
77	5.89	AT3G11630	Thioredoxin superfamily protein	820335	AT3G11630
78	5.87	TL29	ascorbate peroxidase 4	826480	AT4G09010
79	5.83	HST	homogentisate prenyltransferase	5007993	AT3G11945
80	5.81	AT4G01150	CURVATURE THYLAKOID 1A-like protein	828181	AT4G01150
81	5.81	AT1G67700	multidrug resistance protein	843095	AT1G67700
82	5.75	AT1G64150	Uncharacterized protein family (UPF0016)	842719	AT1G64150
83	5.73	AT1G12250	Pentapeptide repeat-containing protein	837778	AT1G12250
84	5.71	PnsB3	NDH-dependent cyclic electron flow 1	820871	AT3G16250
85	5.69	PBCP	Protein phosphatase 2C family protein	817569	AT2G30170
86	5.69	TRXF1	thioredoxin F-type 1	821260	AT3G02730
87	5.67	AT2G04039	DUF2996 family protein	814937	AT2G04039
88	5.61	CYP97A3	cytochrome P450; family 97; subfamily A; polypeptide 3	840067	AT1G31800
89	5.61	AT2G27290	FAM210B-like protein; putative (DUF1279)	817272	AT2G27290
90	5.61	AT2G31040	ATP synthase protein I-like protein	817656	AT2G31040
91	5.59	HDA14	histone deacetylase 14	829484	AT4G33470
92	5.57	AT1G62780	dimethylallyl; adenosine tRNA methylthiotransferase	842577	AT1G62780
93	5.57	AT1G78915	Tetratricopeptide repeat (TPR)-like superfamily protein	844230	AT1G78915
94	5.55	PDE334	ATPase; F0 complex; subunit B/B'; bacterial/chloroplast	829359	AT4G32260
95	5.55	Tic62	NAD(P)-binding Rossmann-fold superfamily protein	821422	AT3G18890
96	5.53	PTAC16	plastid transcriptionally active 16	823831	AT3G46780
97	5.51	AT3G19480	D-3-phosphoglycerate dehydrogenase	821482	AT3G19480
98	5.46	CYP38	cyclophilin 38	821137	AT3G01480
99	5.44	GSTL2	glutathione transferase lambda 2	824670	AT3G55040
100	5.42	FBA2	fructose-bisphosphate aldolase 2	830052	AT4G38970
101	5.42	LHCB4,3	light harvesting complex photosystem II	818599	AT2G40100
102	5.36	AT1G11860	Glycine cleavage T-protein family	837733	AT1G11860
103	5.34	THM1	thioredoxin M-type 1	839436	AT1G03680
104	5.32	AT2G21385	hypothetical protein	816677	AT2G21385
105	5.32	RPL15	ribosomal protein L15	822189	AT3G25920
106	5.28	PSBO2	photosystem II subunit O-2	824246	AT3G50820
107	5.28	AT4G12830	alpha/beta-Hydrolases superfamily protein	826895	AT4G12830
108	5.28	AT4G34090	cyclin delta-3	829555	AT4G34090
109	5.28	AT1G76450	Photosystem II reaction center PsbP family protein	843978	AT1G76450
110	5.24	IMPL1	myo-inositol monophosphatase like 1	840007	AT1G31190
111	5.24	emb2184	Ribosomal protein L31	843871	AT1G75350
112	5.2	KEA1	K+ efflux antiporter 1	837332	AT1G01790
113	5.2	AT1G80380	P-loop containing nucleoside triphosphate hydrolases superfamily protein	844378	AT1G80380
114	5.18	ADG1	ADP glucose pyrophosphorylase 1	834883	AT5G48300
115	5.18	AT1G18170	FKBP-like peptidyl-prolyl cis-trans isomerase family protein	838396	AT1G18170
116	5.16	RBCS2B	Ribulose bisphosphate carboxylase (small chain) family protein	833829	AT5G38420
117	5.16	AT1G72640	NAD(P)-binding Rossmann-fold superfamily protein	843596	AT1G72640
118	5.14	AT2G42130	Plastid-lipid associated protein PAP / fibrillin family protein	818813	AT2G42130
119	5.12	AT5G38520	alpha/beta-Hydrolases superfamily protein	833840	AT5G38520
120	5.12	AT2G26340	hypothetical protein	817174	AT2G26340
121	5.08	PnsB2	NDH-dependent cyclic electron flow 1	842785	AT1G64770
122	5.08	AT2G44920	Tetratricopeptide repeat (TPR)-like superfamily protein	819101	AT2G44920
123	5.06	AT1G21350	Thioredoxin superfamily protein	838734	AT1G21350
124	5.06	PRPL11	plastid ribosomal protein l11	840194	AT1G32990
125	5.02	PSBQA	photosystem II subunit QA	827877	AT4G21280
126	5.02	Cpn60beta4	TCP-1/cpn60 chaperonin family protein	839164	AT1G26230
127	5.02	AT2G21340	MATE efflux family protein	816673	AT2G21340
128	5.02	AT2G32640	Lycopene beta/epsilon cyclase protein	817824	AT2G32640
129	5.02	AT2G38780	cytochrome C oxidase subunit	818460	AT2G38780
130	5	SEP1	stress enhanced protein 1	829567	AT4G34190
131	5	AT1G29700	Metallo-hydrolase/oxidoreductase superfamily protein	839847	AT1G29700
132	4.98	AT4G01995	beta-carotene isomerase D27	828173	AT4G01995
133	4.98	FAD6	fatty acid desaturase 6	829220	AT4G30950
134	4.98	VAR2	FtsH extracellular protease family	817646	AT2G30950
135	4.96	PCB2	NAD(P)-binding Rossmann-fold superfamily protein	831984	AT5G18660
136	4.94	AT5G17670	alpha/beta-Hydrolases superfamily protein	831633	AT5G17670
137	4.94	AT5G03880	Thioredoxin family protein	831679	AT5G03880
138	4.94	PTAC4	plastid transcriptionally active 4	842833	AT1G65260
139	4.92	Lhca5	photosystem I light harvesting complex protein 5	841099	AT1G45474
140	4.9	AMK2	adenosine monophosphate kinase	834835	AT5G47840
141	4.9	FAD7	fatty acid desaturase 7	820288	AT3G11170
142	4.88	AT4G18810	NAD(P)-binding Rossmann-fold superfamily protein	827615	AT4G18810
143	4.86	PPD6	thylakoid lumenal protein (Mog1/PsbP/DUF1795-like photosystem II reaction center PsbP family protein)	824832	AT3G56650
144	4.86	HCF244	NAD(P)-binding Rossmann-fold superfamily protein	829678	AT4G35250
145	4.84	AT2G21960	transmembrane protein	816732	AT2G21960
146	4.84	RCA	rubisco activase	818558	AT2G39730
147	4.82	NTRC	NADPH-dependent thioredoxin reductase C	818766	AT2G41680
148	4.8	EMB3126	Ribosomal protein L1p/L10e family	825524	AT3G63490
149	4.8	CRR3	chlororespiratory reduction 3	814688	AT2G01590
150	4.78	PAA1	P-type ATP-ase 1	829490	AT4G33520
151	4.78	RPL24	Translation protein SH3-like family protein	835549	AT5G54600
152	4.78	HDS	4-hydroxy-3-methylbut-2-enyl diphosphate synthase	836181	AT5G60600
153	4.75	APG3	Peptide chain release factor 1	825466	AT3G62910
154	4.75	AT1G20810	FKBP-like peptidyl-prolyl cis-trans isomerase family protein	838672	AT1G20810
155	4.73	GOX1	Aldolase-type TIM barrel family protein	820665	AT3G14420
156	4.71	AT5G35170	adenylate kinase family protein	833471	AT5G35170
157	4.71	HPR	hydroxypyruvate reductase	843129	AT1G68010
158	4.71	HEMD	uroporphyrinogen-III synthase family protein	817195	AT2G26540
159	4.69	AT3G25805	transmembrane protein	822172	AT3G25805
160	4.65	GLYR2	glyoxylate reductase 2	838342	AT1G17650
161	4.65	AT2G43945	hypothetical protein	818999	AT2G43945
162	4.63	FBP	Inositol monophosphatase family protein	840953	AT1G43670
163	4.61	AT4G24930	thylakoid lumenal 17,9 kDa protein; chloroplast	828595	AT4G24930
164	4.61	AT4G28706	pfkB-like carbohydrate kinase family protein	828990	AT4G28706
165	4.61	AT3G12345	FKBP-type peptidyl-prolyl cis-trans isomerase	3768848	AT3G12345
166	4.61	AT3G20930	RNA-binding (RRM/RBD/RNP motifs) family protein	821642	AT3G20930
167	4.55	RP1	PPDK regulatory protein	827869	AT4G21210
168	4.55	RPE	D-ribulose-5-phosphate-3-epimerase	836262	AT5G61410
169	4.55	XK-1	xylulose kinase-1	816675	AT2G21370
170	4.53	AT4G22830	YCF49-like protein	828382	AT4G22830
171	4.53	AT5G47190	Ribosomal protein L19 family protein	834765	AT5G47190
172	4.53	emb2394	Ribosomal protein L6 family	839273	AT1G05190
173	4.51	PRK	phosphoribulokinase	840098	AT1G32060
174	4.49	PREP1	presequence protease 1	821451	AT3G19170
175	4.49	AT3G47650	DnaJ/Hsp40 cysteine-rich domain superfamily protein	823919	AT3G47650
176	4.47	AT4G36530	alpha/beta-Hydrolases superfamily protein	829805	AT4G36530
177	4.45	APL1	ADP glucose pyrophosphorylase large subunit 1	832042	AT5G19220
178	4.45	FKBP13	FK506-binding protein 13	834607	AT5G45680
179	4.45	AT1G54520	myelin-associated oligodendrocyte basic protein	841894	AT1G54520
180	4.39	PDS3	phytoene desaturase 3	827061	AT4G14210
181	4.39	LSF2	dual specificity protein phosphatase (DsPTP1) family protein	820265	AT3G10940
182	4.39	GHS1	Ribosomal protein S21 family protein	822335	AT3G27160
183	4.39	RPL9	ribosomal protein L9	823623	AT3G44890
184	4.37	AT4G29590	S-adenosyl-L-methionine-dependent methyltransferases superfamily protein	829080	AT4G29590
185	4.37	AT1G73110	P-loop containing nucleoside triphosphate hydrolases superfamily protein	843642	AT1G73110
186	4.35	MES18	methyl esterase 18	835943	AT5G58310
187	4.33	AT5G45170	Haloacid dehalogenase-like hydrolase (HAD) superfamily protein	834553	AT5G45170
188	4.33	AT1G63610	hypothetical protein	842666	AT1G63610
189	4.33	AT3G15110	transmembrane protein	820741	AT3G15110
190	4.31	DEG5	DEGP protease 5	827564	AT4G18370
191	4.29	FdC2	2Fe-2S ferredoxin-like superfamily protein	840149	AT1G32550
192	4.25	AT4G10300	RmlC-like cupins superfamily protein	826622	AT4G10300
193	4.25	GAPA-2	glyceraldehyde 3-phosphate dehydrogenase A subunit 2	837848	AT1G12900
194	4.25	ISPF	isoprenoid F	842700	AT1G63970
195	4.25	LQY1	DnaJ/Hsp40 cysteine-rich domain superfamily protein	843903	AT1G75690
196	4.23	AT4G13500	transmembrane protein	826982	AT4G13500
197	4.23	ISPD	Nucleotide-diphospho-sugar transferases superfamily protein	814779	AT2G02500
198	4.21	RBP31	31-kDa RNA binding protein	828579	AT4G24770
199	4.21	EGY2	ethylene-dependent gravitropism-deficient and yellow-green-like 2	830458	AT5G05740
200	4.21	AT3G05350	Metallopeptidase M24 family protein	819699	AT3G05350
201	4.21	GOX2	Aldolase-type TIM barrel family protein	820664	AT3G14415
202	4.19	AT4G33500	Protein phosphatase 2C family protein	829488	AT4G33500
203	4.17	TIM	triosephosphate isomerase	816652	AT2G21170
204	4.17	AT3G19800	E3 ubiquitin-protein ligase; putative (DUF177)	821517	AT3G19800
205	4.17	AT3G47070	thylakoid soluble phosphoprotein	823860	AT3G47070
206	4.13	AT5G62840	Phosphoglycerate mutase family protein	836405	AT5G62840
207	4.13	AT5G63060	Sec14p-like phosphatidylinositol transfer family protein	836426	AT5G63060
208	4.13	mtLPD1	mitochondrial lipoamide dehydrogenase 1	841221	AT1G48030
209	4.13	GATB	GLU-ADT subunit B	841273	AT1G48520
210	4.13	THX	thioredoxin X	841454	AT1G50320
211	4.13	AT1G71500	Rieske (2Fe-2S) domain-containing protein	843491	AT1G71500
212	4.13	PSB29	photosystem II reaction center PSB29 protein	816623	AT2G20890
213	4.11	AT5G57040	Lactoylglutathione lyase / glyoxalase I family protein	835808	AT5G57040
214	4.09	PRPS20	chloroplast 30S ribosomal protein S20	820750	AT3G15190
215	4.03	Pnsl5	cyclophilin 20-2	831151	AT5G13120
216	4.03	VAR1	FtsH extracellular protease family	834232	AT5G42270
217	4.03	ty2	thioredoxin Y2	840939	AT1G43560
218	4.03	COG0212	NagB/RpiA/CoA transferase-like superfamily protein	844007	AT1G76730
219	4.03	CDPMEK	4-(cytidine 5'-phospho)-2-C-methyl-D-erithritol kinase	817234	AT2G26930
220	4.01	FTSZ2-2	Tubulin/FtsZ family protein	824441	AT3G52750
221	4.01	AT1G27385	phosphoribosylformylglycinamidine synthase	839628	AT1G27385
222	4.01	RBCS1A	ribulose bisphosphate carboxylase small chain 1A	843029	AT1G67090
223	3.99	AT1G13820	alpha/beta-Hydrolases superfamily protein	837943	AT1G13820
224	3.99	AT1G49380	cytochrome c biogenesis protein family	841361	AT1G49380
225	3.99	emb1473	Ribosomal protein L13 family protein	844199	AT1G78630
226	3.96	NdhT	Chaperone DnaJ-domain superfamily protein	826517	AT4G09350
227	3.96	AT5G55220	trigger factor type chaperone family protein	835615	AT5G55220
228	3.96	AT1G69523	S-adenosyl-L-methionine-dependent methyltransferases superfamily protein	843286	AT1G69523
229	3.96	AT1G74730	transmembrane protein; putative (DUF1118)	843812	AT1G74730
230	3.94	NdhO	NAD(P)H:plastoquinone dehydrogenase complex subunit O	843827	AT1G74880
231	3.92	GGT1	glutamate:glyoxylate aminotransferase	838940	AT1G23310
232	3.92	AT1G77090	thylakoid lumenal protein (Mog1/PsbP/DUF1795-like photosystem II reaction center PsbP family protein)	844043	AT1G77090
233	3.9	APG1	S-adenosyl-L-methionine-dependent methyltransferases superfamily protein	825516	AT3G63410
234	3.9	AT4G20760	NAD(P)-binding Rossmann-fold superfamily protein	827824	AT4G20760
235	3.9	FTSH1	FTSH protease 1	841447	AT1G50250
236	3.9	AT2G28605	Photosystem II reaction center PsbP family protein	817409	AT2G28605
237	3.88	AT3G54210	Ribosomal protein L17 family protein	824588	AT3G54210
238	3.88	FAD8	fatty acid desaturase 8	830441	AT5G05580
239	3.88	DEG8	Trypsin family protein with PDZ domain-containing protein	833979	AT5G39830
240	3.84	AT5G48790	LOW PSII ACCUMULATION protein (DUF1995)	834937	AT5G48790
241	3.84	Z-ISO	15-cis-zeta-carotene isomerase	837626	AT1G10830
242	3.8	ATPC1	ATPase; F1 complex; gamma subunit protein	825797	AT4G04640
243	3.8	AT1G06690	NAD(P)-linked oxidoreductase superfamily protein	837179	AT1G06690
244	3.8	AT3G23700	Nucleic acid-binding proteins superfamily	821951	AT3G23700
245	3.78	AT5G58330	lactate/malate dehydrogenase family protein	835945	AT5G58330
246	3.78	DXR	1-deoxy-D-xylulose 5-phosphate reductoisomerase	836400	AT5G62790
247	3.76	ATPD	F-type H+-transporting ATPase subunit delta	826551	AT4G09650
248	3.76	AT5G19370	rhodanese-like domain-containing protein / PPIC-type PPIASE domain-containing protein	832057	AT5G19370
249	3.76	CcdA	cytochrome c biogenesis protein family	835517	AT5G54290
250	3.76	CRSH	Ca2+-activated RelA/spot-like protein	821012	AT3G17470
251	3.74	AT5G05200	Protein kinase superfamily protein	830402	AT5G05200
252	3.74	EMB1030	Alanyl-tRNA synthetase; class IIc	832343	AT5G22800
253	3.74	AT2G04700	ferredoxin thioredoxin reductase catalytic beta chain family protein	815013	AT2G04700
254	3.7	SCO1	Translation elongation factor EFG/EF2 protein	842573	AT1G62750
255	3.7	AT2G35410	RNA-binding (RRM/RBD/RNP motifs) family protein	818107	AT2G35410
256	3.68	AT5G55570	transmembrane protein	835651	AT5G55570
257	3.68	AT1G56190	Phosphoglycerate kinase family protein	842072	AT1G56190
258	3.68	AT2G21530	SMAD/FHA domain-containing protein	816692	AT2G21530
259	3.68	PnsL3	PsbQ-like 1	821143	AT3G01440
260	3.66	CHUP1	Hydroxyproline-rich glycoprotein family protein	822157	AT3G25690
261	3.64	RIBA3	monofunctional riboflavin biosynthesis protein RIBA 3	836096	AT5G59750
262	3.64	DRT112	Cupredoxin superfamily protein	838622	AT1G20340
263	3.64	PRPL35	Ribosomal protein L35	816943	AT2G24090
264	3.64	AT2G35490	Plastid-lipid associated protein PAP / fibrillin family protein	818114	AT2G35490
265	3.62	RRF	ribosome recycling factor; chloroplast precursor	825494	AT3G63190
266	3.62	AT1G21065	secondary thiamine-phosphate synthase enzyme	838701	AT1G21065
267	3.62	AT1G64510	Translation elongation factor EF1B/ribosomal protein S6 family protein	842759	AT1G64510
268	3.6	EMB3137	Ribosomal protein S13/S18 family	831282	AT5G14320
269	3.6	PHR2	photolyase/blue-light receptor 2	819372	AT2G47590
270	3.58	ACR11	uridylyltransferase-like protein	838259	AT1G16880
271	3.58	AT1G76570	Chlorophyll A-B binding family protein	843990	AT1G76570
272	3.58	NdhM	subunit NDH-M of NAD(P)H:plastoquinone dehydrogenase complex	3770591	AT4G37925
273	3.56	AT5G42070	hypothetical protein	834212	AT5G42070
274	3.56	LPA1	tetratricopeptide repeat (TPR)-containing protein	839350	AT1G02910
275	3.56	FBA1	fructose-bisphosphate aldolase 1	816672	AT2G21330
276	3.56	AT2G24020	Putative BCR; YbaB family COG0718	816936	AT2G24020
277	3.54	AT3G58140	phenylalanyl-tRNA synthetase class IIc family protein	824983	AT3G58140
278	3.52	GLDP1	glycine decarboxylase P-protein 1	829438	AT4G33010
279	3.52	PDF1B	peptide deformylase 1B	831318	AT5G14660
280	3.52	AT5G28750	Bacterial sec-independent translocation protein mttA/Hcf106	832987	AT5G28750
281	3.52	CCB4	cofactor assembly of complex C	842278	AT1G59840
282	3.5	AT4G01310	Ribosomal L5P family protein	827947	AT4G01310
283	3.5	PMSR4	peptide met sulfoxide reductase 4	828616	AT4G25130
284	3.5	POR C	protochlorophyllide oxidoreductase C	839009	AT1G03630
285	3.48	AT1G12800	Nucleic acid-binding; OB-fold-like protein	837836	AT1G12800
286	3.48	PIFI	post-illumination chlorophyll fluorescence increase	820827	AT3G15840
287	3.46	UPP	uracil phosphoribosyltransferase	824557	AT3G53900
288	3.46	RPL21C	Ribosomal protein L21	840472	AT1G35680
289	3.46	AT2G36895	D-tagatose-1;6-bisphosphate aldolase subunit	818263	AT2G36895
290	3.44	AT5G37360	LOW protein: ammonium transporter 1-like protein	833710	AT5G37360
291	3.44	AT5G59250	Major facilitator superfamily protein	836043	AT5G59250
292	3.44	AT1G64430	Pentatricopeptide repeat (PPR) superfamily protein	842751	AT1G64430
293	3.42	PTAC5	plastid transcriptionally active 5	827001	AT4G13670
294	3.42	CA2	carbonic anhydrase 2	831326	AT5G14740
295	3.42	CLPR1	CLP protease proteolytic subunit 1	841420	AT1G49970
296	3.4	AT1G73655	FKBP-like peptidyl-prolyl cis-trans isomerase family protein	843700	AT1G73655
297	3.4	SPPA	signal peptide peptidase	843737	AT1G73990
298	3.4	PSAH-1	photosystem I subunit H-1	820859	AT3G16140
299	3.4	AT3G25660	Amidase family protein	822154	AT3G25660
300	3.38	ACD1-LIKE	ACD1-like protein	828670	AT4G25650
