# Supplementary material for: An ancient metabolite damage-repair system sustains photosynthesis in plants
Source: Nat Commun. 2023 May 25;14:3023. doi: 10.1038/s41467-023-38804-y (PMC10212915; doi:10.1038/s41467-023-38804-y)
Supplement: Supplementary file 5 — Supplementary Dataset 2 [file 41467_2023_38804_MOESM5_ESM.xlsx]

## Sheet: Tabelle1
source	term_name	term_id	adjusted_p_value	negative_log10_of_adjusted_p_value	term_size	query_size	intersection_size	effective_domain_size	intersections
GO:BP	photosynthesis	GO:0015979	4.28521e-12	11.368	275	48	13	23191	AT2G39470;AT1G15980;AT1G55480;AT3G12780;AT3G55330;AT3G01500;AT5G23120;AT1G18730;AT1G70760;AT3G55800;AT4G22890;AT1G19150;AT5G38410
GO:CC	plastid envelope	GO:0009526	1.25259e-40	39.9022	1015	49	39	20918	AT3G63140;AT4G37930;AT1G09340;AT1G32080;AT2G39470;AT3G10060;AT5G21430;AT1G15980;AT5G43750;AT1G52510;AT1G55480;AT3G12780;AT3G55330;AT4G39970;AT3G01500;AT1G16080;AT1G51110;AT5G04140;AT5G23120;AT2G21280;AT5G58260;AT5G20140;AT3G62030;AT5G09660;AT1G18730;AT3G15520;AT1G70760;AT1G73060;AT5G35630;AT1G77490;AT5G07020;AT5G16710;AT3G55800;AT5G13410;AT4G22890;AT2G27680;AT1G19150;AT5G38410;AT3G61870
GO:CC	thylakoid	GO:0009579	9.58349e-37	36.0185	622	50	33	20918	AT3G63140;AT4G37930;AT2G39470;AT3G10060;AT5G21430;AT1G15980;AT5G43750;AT1G55480;AT3G12780;AT2G43560;AT3G55330;AT3G01500;AT1G51110;AT5G23120;AT5G58260;AT5G20140;AT3G62030;AT1G18730;AT3G15520;AT5G52970;AT1G70760;AT1G73060;AT2G35370;AT5G35630;AT1G77490;AT5G07020;AT3G55800;AT5G13410;AT4G22890;AT1G19150;AT5G38410;AT3G61870;AT1G32220
GO:CC	chloroplast	GO:0009507	1.20367e-36	35.9195	2449	50	46	20918	AT3G63140;AT4G37930;AT1G09340;AT1G32080;AT2G39470;AT3G10060;AT5G21430;AT1G15980;AT5G43750;AT1G52510;AT1G55480;AT3G12780;AT5G27290;AT2G43560;AT3G55330;AT4G39970;AT3G01500;AT1G16080;AT1G51110;AT5G04140;AT3G61080;AT5G23120;AT2G21280;AT5G58260;AT5G20140;AT3G62030;AT5G09660;AT1G18730;AT3G15520;AT5G52970;AT1G70760;AT1G73060;AT5G35630;AT1G77490;AT3G24430;AT5G07020;AT5G16710;AT3G55800;AT5G13410;AT1G65230…
GO:CC	organelle envelope	GO:0031967	1.23229e-33	32.9093	1534	49	39	20918	AT3G63140;AT4G37930;AT1G09340;AT1G32080;AT2G39470;AT3G10060;AT5G21430;AT1G15980;AT5G43750;AT1G52510;AT1G55480;AT3G12780;AT3G55330;AT4G39970;AT3G01500;AT1G16080;AT1G51110;AT5G04140;AT5G23120;AT2G21280;AT5G58260;AT5G20140;AT3G62030;AT5G09660;AT1G18730;AT3G15520;AT1G70760;AT1G73060;AT5G35630;AT1G77490;AT5G07020;AT5G16710;AT3G55800;AT5G13410;AT4G22890;AT2G27680;AT1G19150;AT5G38410;AT3G61870
GO:CC	envelope	GO:0031975	1.23229e-33	32.9093	1534	49	39	20918	AT3G63140;AT4G37930;AT1G09340;AT1G32080;AT2G39470;AT3G10060;AT5G21430;AT1G15980;AT5G43750;AT1G52510;AT1G55480;AT3G12780;AT3G55330;AT4G39970;AT3G01500;AT1G16080;AT1G51110;AT5G04140;AT5G23120;AT2G21280;AT5G58260;AT5G20140;AT3G62030;AT5G09660;AT1G18730;AT3G15520;AT1G70760;AT1G73060;AT5G35630;AT1G77490;AT5G07020;AT5G16710;AT3G55800;AT5G13410;AT4G22890;AT2G27680;AT1G19150;AT5G38410;AT3G61870
GO:CC	plastid	GO:0009536	9.21766e-33	32.0354	2977	50	46	20918	AT3G63140;AT4G37930;AT1G09340;AT1G32080;AT2G39470;AT3G10060;AT5G21430;AT1G15980;AT5G43750;AT1G52510;AT1G55480;AT3G12780;AT5G27290;AT2G43560;AT3G55330;AT4G39970;AT3G01500;AT1G16080;AT1G51110;AT5G04140;AT3G61080;AT5G23120;AT2G21280;AT5G58260;AT5G20140;AT3G62030;AT5G09660;AT1G18730;AT3G15520;AT5G52970;AT1G70760;AT1G73060;AT5G35630;AT1G77490;AT3G24430;AT5G07020;AT5G16710;AT3G55800;AT5G13410;AT1G65230…
GO:CC	chloroplast thylakoid	GO:0009534	3.497e-30	29.4563	540	49	28	20918	AT3G63140;AT4G37930;AT2G39470;AT3G10060;AT5G21430;AT1G15980;AT5G43750;AT1G55480;AT2G43560;AT3G55330;AT3G01500;AT1G51110;AT5G23120;AT5G58260;AT5G20140;AT3G62030;AT1G18730;AT3G15520;AT5G52970;AT1G70760;AT1G73060;AT5G35630;AT1G77490;AT5G07020;AT5G13410;AT4G22890;AT1G19150;AT3G61870
GO:CC	plastid thylakoid	GO:0031976	3.6842e-30	29.4337	541	49	28	20918	AT3G63140;AT4G37930;AT2G39470;AT3G10060;AT5G21430;AT1G15980;AT5G43750;AT1G55480;AT2G43560;AT3G55330;AT3G01500;AT1G51110;AT5G23120;AT5G58260;AT5G20140;AT3G62030;AT1G18730;AT3G15520;AT5G52970;AT1G70760;AT1G73060;AT5G35630;AT1G77490;AT5G07020;AT5G13410;AT4G22890;AT1G19150;AT3G61870
GO:CC	chloroplast thylakoid membrane	GO:0009535	1.72836e-24	23.7624	445	47	23	20918	AT2G39470;AT3G10060;AT5G21430;AT1G15980;AT5G43750;AT1G55480;AT3G55330;AT3G01500;AT1G51110;AT5G23120;AT5G58260;AT5G20140;AT3G62030;AT1G18730;AT3G15520;AT1G70760;AT1G73060;AT5G35630;AT1G77490;AT5G07020;AT5G13410;AT4G22890;AT1G19150
GO:CC	plastid thylakoid membrane	GO:0055035	1.8203e-24	23.7399	446	47	23	20918	AT2G39470;AT3G10060;AT5G21430;AT1G15980;AT5G43750;AT1G55480;AT3G55330;AT3G01500;AT1G51110;AT5G23120;AT5G58260;AT5G20140;AT3G62030;AT1G18730;AT3G15520;AT1G70760;AT1G73060;AT5G35630;AT1G77490;AT5G07020;AT5G13410;AT4G22890;AT1G19150
GO:CC	photosynthetic membrane	GO:0034357	5.0061e-24	23.3005	466	47	23	20918	AT2G39470;AT3G10060;AT5G21430;AT1G15980;AT5G43750;AT1G55480;AT3G55330;AT3G01500;AT1G51110;AT5G23120;AT5G58260;AT5G20140;AT3G62030;AT1G18730;AT3G15520;AT1G70760;AT1G73060;AT5G35630;AT1G77490;AT5G07020;AT5G13410;AT4G22890;AT1G19150
GO:CC	thylakoid membrane	GO:0042651	5.0061e-24	23.3005	466	47	23	20918	AT2G39470;AT3G10060;AT5G21430;AT1G15980;AT5G43750;AT1G55480;AT3G55330;AT3G01500;AT1G51110;AT5G23120;AT5G58260;AT5G20140;AT3G62030;AT1G18730;AT3G15520;AT1G70760;AT1G73060;AT5G35630;AT1G77490;AT5G07020;AT5G13410;AT4G22890;AT1G19150
GO:CC	plastid membrane	GO:0042170	7.04455e-24	23.1521	701	49	26	20918	AT1G32080;AT2G39470;AT3G10060;AT5G21430;AT1G15980;AT5G43750;AT1G55480;AT3G55330;AT3G01500;AT1G51110;AT5G23120;AT2G21280;AT5G58260;AT5G20140;AT3G62030;AT1G18730;AT3G15520;AT1G70760;AT1G73060;AT5G35630;AT1G77490;AT5G07020;AT5G13410;AT4G22890;AT1G19150;AT3G61870
GO:CC	chloroplast envelope	GO:0009941	1.16319e-20	19.9343	717	49	24	20918	AT3G63140;AT1G09340;AT1G32080;AT5G43750;AT1G52510;AT1G55480;AT3G12780;AT4G39970;AT3G01500;AT1G16080;AT1G51110;AT5G04140;AT5G23120;AT2G21280;AT5G58260;AT5G20140;AT3G62030;AT5G09660;AT5G35630;AT5G16710;AT3G55800;AT2G27680;AT5G38410;AT3G61870
GO:CC	organelle subcompartment	GO:0031984	3.67285e-16	15.435	1757	49	28	20918	AT3G63140;AT4G37930;AT2G39470;AT3G10060;AT5G21430;AT1G15980;AT5G43750;AT1G55480;AT2G43560;AT3G55330;AT3G01500;AT1G51110;AT5G23120;AT5G58260;AT5G20140;AT3G62030;AT1G18730;AT3G15520;AT5G52970;AT1G70760;AT1G73060;AT5G35630;AT1G77490;AT5G07020;AT5G13410;AT4G22890;AT1G19150;AT3G61870
GO:CC	chloroplast stroma	GO:0009570	1.95587e-15	14.7087	787	50	21	20918	AT3G63140;AT4G37930;AT1G09340;AT1G52510;AT1G55480;AT3G12780;AT2G43560;AT4G39970;AT3G01500;AT1G16080;AT5G04140;AT5G23120;AT3G62030;AT1G73060;AT5G35630;AT3G24430;AT5G16710;AT3G55800;AT2G27680;AT5G38410;AT1G32220
GO:CC	plastid stroma	GO:0009532	2.3387e-15	14.631	794	50	21	20918	AT3G63140;AT4G37930;AT1G09340;AT1G52510;AT1G55480;AT3G12780;AT2G43560;AT4G39970;AT3G01500;AT1G16080;AT5G04140;AT5G23120;AT3G62030;AT1G73060;AT5G35630;AT3G24430;AT5G16710;AT3G55800;AT2G27680;AT5G38410;AT1G32220
GO:CC	thylakoid lumen	GO:0031977	1.23389e-10	9.90872	72	42	8	20918	AT3G10060;AT2G43560;AT3G55330;AT5G23120;AT3G62030;AT3G15520;AT5G52970;AT5G13410
GO:CC	NAD(P)H dehydrogenase complex (plastoquinone)	GO:0010598	4.8641e-10	9.313	12	33	5	20918	AT5G21430;AT1G15980;AT5G58260;AT1G18730;AT1G70760
GO:CC	cytoplasm	GO:0005737	4.86495e-10	9.31292	10839	50	48	20918	AT3G63140;AT4G37930;AT1G09340;AT1G32080;AT2G39470;AT3G10060;AT5G21430;AT1G15980;AT5G43750;AT1G52510;AT1G55480;AT3G12780;AT5G27290;AT2G43560;AT3G55330;AT4G39970;AT3G01500;AT1G16080;AT1G51110;AT5G04140;AT3G61080;AT5G23120;AT2G21280;AT5G58260;AT5G20140;AT3G62030;AT5G09660;AT1G18730;AT3G15520;AT5G52970;AT1G70760;AT1G73060;AT2G35370;AT5G35630;AT1G77490;AT3G24430;AT5G07020;AT5G16710;AT3G55800;AT5G13410…
GO:CC	organelle membrane	GO:0031090	7.26249e-09	8.13891	2878	49	26	20918	AT1G32080;AT2G39470;AT3G10060;AT5G21430;AT1G15980;AT5G43750;AT1G55480;AT3G55330;AT3G01500;AT1G51110;AT5G23120;AT2G21280;AT5G58260;AT5G20140;AT3G62030;AT1G18730;AT3G15520;AT1G70760;AT1G73060;AT5G35630;AT1G77490;AT5G07020;AT5G13410;AT4G22890;AT1G19150;AT3G61870
GO:CC	stromule	GO:0010319	1.12364e-08	7.94937	36	19	5	20918	AT3G63140;AT4G37930;AT1G09340;AT3G12780;AT3G01500
GO:CC	apoplast	GO:0048046	3.53344e-08	7.4518	463	48	12	20918	AT3G63140;AT4G37930;AT1G09340;AT3G12780;AT3G01500;AT1G16080;AT5G04140;AT3G62030;AT5G09660;AT5G35630;AT3G55800;AT5G38410
GO:CC	plastid thylakoid lumen	GO:0031978	3.96698e-08	7.40154	47	42	6	20918	AT3G10060;AT2G43560;AT3G55330;AT3G15520;AT5G52970;AT5G13410
GO:CC	chloroplast thylakoid lumen	GO:0009543	3.96698e-08	7.40154	47	42	6	20918	AT3G10060;AT2G43560;AT3G55330;AT3G15520;AT5G52970;AT5G13410
GO:CC	intracellular membrane-bounded organelle	GO:0043231	5.45056e-07	6.26356	12641	50	48	20918	AT3G63140;AT4G37930;AT1G09340;AT1G32080;AT2G39470;AT3G10060;AT5G21430;AT1G15980;AT5G43750;AT1G52510;AT1G55480;AT3G12780;AT5G27290;AT2G43560;AT3G55330;AT4G39970;AT3G01500;AT1G16080;AT1G51110;AT5G04140;AT3G61080;AT5G23120;AT2G21280;AT5G58260;AT5G20140;AT3G62030;AT5G09660;AT1G18730;AT3G15520;AT5G52970;AT1G70760;AT1G73060;AT2G35370;AT5G35630;AT1G77490;AT3G24430;AT5G07020;AT5G16710;AT3G55800;AT5G13410…
GO:CC	membrane-bounded organelle	GO:0043227	7.32518e-07	6.13518	12724	50	48	20918	AT3G63140;AT4G37930;AT1G09340;AT1G32080;AT2G39470;AT3G10060;AT5G21430;AT1G15980;AT5G43750;AT1G52510;AT1G55480;AT3G12780;AT5G27290;AT2G43560;AT3G55330;AT4G39970;AT3G01500;AT1G16080;AT1G51110;AT5G04140;AT3G61080;AT5G23120;AT2G21280;AT5G58260;AT5G20140;AT3G62030;AT5G09660;AT1G18730;AT3G15520;AT5G52970;AT1G70760;AT1G73060;AT2G35370;AT5G35630;AT1G77490;AT3G24430;AT5G07020;AT5G16710;AT3G55800;AT5G13410…
GO:CC	intracellular organelle	GO:0043229	2.7848e-06	5.55521	13107	50	48	20918	AT3G63140;AT4G37930;AT1G09340;AT1G32080;AT2G39470;AT3G10060;AT5G21430;AT1G15980;AT5G43750;AT1G52510;AT1G55480;AT3G12780;AT5G27290;AT2G43560;AT3G55330;AT4G39970;AT3G01500;AT1G16080;AT1G51110;AT5G04140;AT3G61080;AT5G23120;AT2G21280;AT5G58260;AT5G20140;AT3G62030;AT5G09660;AT1G18730;AT3G15520;AT5G52970;AT1G70760;AT1G73060;AT2G35370;AT5G35630;AT1G77490;AT3G24430;AT5G07020;AT5G16710;AT3G55800;AT5G13410…
GO:CC	organelle	GO:0043226	3.52499e-06	5.45284	13176	50	48	20918	AT3G63140;AT4G37930;AT1G09340;AT1G32080;AT2G39470;AT3G10060;AT5G21430;AT1G15980;AT5G43750;AT1G52510;AT1G55480;AT3G12780;AT5G27290;AT2G43560;AT3G55330;AT4G39970;AT3G01500;AT1G16080;AT1G51110;AT5G04140;AT3G61080;AT5G23120;AT2G21280;AT5G58260;AT5G20140;AT3G62030;AT5G09660;AT1G18730;AT3G15520;AT5G52970;AT1G70760;AT1G73060;AT2G35370;AT5G35630;AT1G77490;AT3G24430;AT5G07020;AT5G16710;AT3G55800;AT5G13410…
		1e-05
