# Supplementary material for: An ancient metabolite damage-repair system sustains photosynthesis in plants
Source: Nat Commun. 2023 May 25;14:3023. doi: 10.1038/s41467-023-38804-y (PMC10212915; doi:10.1038/s41467-023-38804-y)
Supplement: Supplementary file 7 — Source Data [file 41467_2023_38804_MOESM7_ESM.xlsx]

## Sheet: Fig 2b
Fig 2b: Northern analysis of the AtCBBYA transcript

## Sheet: Fig 2c
Fig 2c: Northern analysis of the AtCBBYB transcript

## Sheet: Fig 2d
Fig 2d: Western analyses of atcbby mutants

## Sheet: Fig 2f
Fig 2f: Rosette leaf fresh weight determination. Plants were grown either under short day (SD, 8/16h), 12/12h, long day (LD, 16/8h) or high light [HL, 12/12h, 300-500 µmol photons m(-2) s(-1) in the presence of fertilizer]
condition	genotype	fresh weight [g]
SD	Col-0	0.1526
SD	Col-0	0.0981
SD	Col-0	0.0862
SD	Col-0	0.1285
SD	Col-0	0.1473
SD	Col-0	0.1323
SD	Col-0	0.1
SD	Col-0	0.11
SD	Col-0	0.1318
SD	Col-0	0.141
12/12	Col-0	0.1538
12/12	Col-0	0.1994
12/12	Col-0	0.2515
12/12	Col-0	0.0862
12/12	Col-0	0.1995
12/12	Col-0	0.2195
12/12	Col-0	0.1318
12/12	Col-0	0.1447
12/12	Col-0	0.1546
12/12	Col-0	0.1342
LD	Col-0	0.1978
LD	Col-0	0.2351
LD	Col-0	0.2055
LD	Col-0	0.2637
LD	Col-0	0.2552
LD	Col-0	0.1952
LD	Col-0	0.2355
LD	Col-0	0.2154
LD	Col-0	0.3096
LD	Col-0	0.1627
HL	Col-0	1.2744
HL	Col-0	1.3534
HL	Col-0	1.156
HL	Col-0	0.7254
HL	Col-0	0.8582
HL	Col-0	1.0464
HL	Col-0	0.9884
HL	Col-0	0.9291
HL	Col-0	0.6379
HL	Col-0	1.2333
SD	atcbbya	0.1069
SD	atcbbya	0.132
SD	atcbbya	0.144
SD	atcbbya	0.1277
SD	atcbbya	0.1825
SD	atcbbya	0.1333
SD	atcbbya	0.12
SD	atcbbya	0.1141
SD	atcbbya	0.0758
SD	atcbbya	0.1535
12/12	atcbbya	0.2229
12/12	atcbbya	0.1759
12/12	atcbbya	0.1469
12/12	atcbbya	0.1469
12/12	atcbbya	0.159
12/12	atcbbya	0.1974
12/12	atcbbya	0.2316
12/12	atcbbya	0.1474
12/12	atcbbya	0.0963
12/12	atcbbya	0.1009
LD	atcbbya	0.2227
LD	atcbbya	0.3369
LD	atcbbya	0.1683
LD	atcbbya	0.2398
LD	atcbbya	0.1674
LD	atcbbya	0.1514
LD	atcbbya	0.2378
LD	atcbbya	0.235
LD	atcbbya	0.173
LD	atcbbya	0.1279
HL	atcbbya	1.2672
HL	atcbbya	0.4744
HL	atcbbya	1.084
HL	atcbbya	0.897
HL	atcbbya	0.9205
HL	atcbbya	1.1265
HL	atcbbya	1.0037
HL	atcbbya	1.0393
HL	atcbbya	0.5156
SD	atcbbyb	0.0751
SD	atcbbyb	0.0998
SD	atcbbyb	0.1111
SD	atcbbyb	0.0882
SD	atcbbyb	0.0798
SD	atcbbyb	0.095
SD	atcbbyb	0.1658
SD	atcbbyb	0.0945
SD	atcbbyb	0.085
SD	atcbbyb	0.1207
12/12	atcbbyb	0.2207
12/12	atcbbyb	0.1725
12/12	atcbbyb	0.0844
12/12	atcbbyb	0.0928
12/12	atcbbyb	0.1695
12/12	atcbbyb	0.1371
12/12	atcbbyb	0.1083
12/12	atcbbyb	0.1577
12/12	atcbbyb	0.1129
12/12	atcbbyb	0.1451
LD	atcbbyb	0.1927
LD	atcbbyb	0.2928
LD	atcbbyb	0.1416
LD	atcbbyb	0.1727
LD	atcbbyb	0.1279
LD	atcbbyb	0.2394
LD	atcbbyb	0.1143
LD	atcbbyb	0.2056
LD	atcbbyb	0.2313
HL	atcbbyb	0.8515
HL	atcbbyb	0.9566
HL	atcbbyb	0.6734
HL	atcbbyb	1.0087
HL	atcbbyb	0.9604
HL	atcbbyb	1.0498
HL	atcbbyb	0.9568
HL	atcbbyb	1.077
HL	atcbbyb	0.9611
HL	atcbbyb	0.1772
SD	atcbbyab	0.014
SD	atcbbyab	0.0132
SD	atcbbyab	0.0095
SD	atcbbyab	0.0095
SD	atcbbyab	0.0103
SD	atcbbyab	0.0118
SD	atcbbyab	0.0152
SD	atcbbyab	0.0092
SD	atcbbyab	0.0133
SD	atcbbyab	0.0127
12/12	atcbbyab	0.0263
12/12	atcbbyab	0.0298
12/12	atcbbyab	0.0286
12/12	atcbbyab	0.0291
12/12	atcbbyab	0.039
12/12	atcbbyab	0.0275
12/12	atcbbyab	0.034
12/12	atcbbyab	0.0318
12/12	atcbbyab	0.0259
12/12	atcbbyab	0.0214
LD	atcbbyab	0.1298
LD	atcbbyab	0.1466
LD	atcbbyab	0.0889
LD	atcbbyab	0.1116
LD	atcbbyab	0.0974
LD	atcbbyab	0.1088
LD	atcbbyab	0.0675
LD	atcbbyab	0.103
LD	atcbbyab	0.0721
LD	atcbbyab	0.0973
HL	atcbbyab	0.052
HL	atcbbyab	0.1012
HL	atcbbyab	0.1195
HL	atcbbyab	0.0877
HL	atcbbyab	0.0767
HL	atcbbyab	0.0813
HL	atcbbyab	0.0357
HL	atcbbyab	0.0127
HL	atcbbyab	0.0041
HL	atcbbyab	0.0184

## Sheet: Fig 2f analysis
Fig 2f: Growth analysis, short day (SD), 12/12h (12_12), long day (LD), high light (HL).
Short day (8/16h)							12/12h							Long day (16/8h)							high light (HL)
	SD Col-0	SD atcbbya	SD atcbbyb	SD atcbbyab				12_12 Col-0	12_12 atcbbya	12_12 atcbbyb	12_12 atcbbyab				LD Col-0	LD atcbbya	LD atcbbyb	LD atcbbyab				HL Col-0	HL atcbbya	HL atcbbyb	HL atcbbyab
rep1	0.1526	0.1069	0.0751	0.014			rep1	0.1538	0.2229	0.2207	0.0263			rep1	0.1978	0.2227	0.1927	0.1298			rep1	1.2744	1.2672	0.8515	0.052
rep2	0.0981	0.132	0.0998	0.0132			rep2	0.1994	0.1759	0.1725	0.0298			rep2	0.2351	0.3369	0.2928	0.1466			rep2	1.3534	0.4744	0.9566	0.1012
rep3	0.0862	0.144	0.1111	0.0095			rep3	0.2515	0.1469	0.0844	0.0286			rep3	0.2055	0.1683	0.1416	0.0889			rep3	1.156	1.084	0.6734	0.1195
rep4	0.1285	0.1277	0.0882	0.0095			rep4	0.0862	0.1469	0.0928	0.0291			rep4	0.2637	0.2398	0.1727	0.1116			rep4	0.7254	0.897	1.0087	0.0877
rep5	0.1473	0.1825	0.0798	0.0103			rep5	0.1995	0.159	0.1695	0.039			rep5	0.2552	0.1674	0.1279	0.0974			rep5	0.8582	0.9205	0.9604	0.0767
rep6	0.1323	0.1333	0.095	0.0118			rep6	0.2195	0.1974	0.1371	0.0275			rep6	0.1952	0.1514	0.2394	0.1088			rep6	1.0464	1.1265	1.0498	0.0813
rep7	0.1	0.12	0.1658	0.0152			rep7	0.1318	0.2316	0.1083	0.034			rep7	0.2355	0.2378	0.1143	0.0675			rep7	0.9884	1.0037	0.9568	0.0357
rep8	0.11	0.1141	0.0945	0.0092			rep8	0.1447	0.1474	0.1577	0.0318			rep8	0.2154	0.235	0.2056	0.103			rep8	0.9291	1.0393	1.077	0.0127
rep9	0.1318	0.0758	0.085	0.0133			rep9	0.1546	0.0963	0.1129	0.0259			rep9	0.3096	0.173	0.2313	0.0721			rep9	0.6379	0.5156	0.9611	0.0041
rep10	0.141	0.1535	0.1207	0.0127			rep10	0.1342	0.1009	0.1451	0.0214			rep10	0.1627	0.1279		0.0973			rep10	1.2333		0.1772	0.0184
Kruskal-Wallis Test, α = 0,05
Chi2	DF	P					Chi2	DF	P					Chi2	DF	P					Chi2	DF	P
25.4673	3	1.23291e-05					22.947	3	4.14228e-05					21.2285	3	9.43791e-05					22.5301	3	5.05949e-05
Multiple comparison, BH corrected p-value
Genotype1	Genotype2	Z	P	P.adjusted			Genotype1	Genotype2	Z	P	P.adjusted			Genotype1	Genotype2	Z	P	P.adjusted			Genotype1	Genotype2	Z	P	P.adjusted
atcbbya	atcbbyab	4.49513	3.47643e-06	2.08586e-05			atcbbya	atcbbyab	4.15082	1.65644e-05	9.93863e-05			atcbbya	atcbbyab	3.52046	0.000215397	0.000646192			atcbbya	atcbbyab	3.70106	0.000107352	0.000322056
atcbbya	atcbbyb	1.74067	0.0408711	0.0613066			atcbbya	atcbbyb	0.899025	0.18432	0.276479			atcbbya	atcbbyb	0.463451	0.321521	0.321521			atcbbya	atcbbyb	0.398738	0.345043	0.345043
atcbbyab	atcbbyb	-2.75446	0.00293945	0.0058789			atcbbyab	atcbbyb	-3.25179	0.000573396	0.00114679			atcbbyab	atcbbyb	-2.96312	0.00152271	0.00304542			atcbbyab	atcbbyb	-3.39281	0.000345899	0.000691798
atcbbya	Col0	0.267795	0.394429	0.394429			atcbbya	Col0	0.0765128	0.469506	0.469506			atcbbya	Col0	-0.774698	0.219259	0.263111			atcbbya	Col0	-0.460246	0.32267	0.387204
atcbbyab	Col0	-4.22733	1.18239e-05	3.54718e-05			atcbbyab	Col0	-4.07431	2.30759e-05	6.92276e-05			atcbbyab	Col0	-4.29516	8.72834e-06	5.237e-05			atcbbyab	Col0	-4.27533	9.54264e-06	5.72559e-05
atcbbyb	Col0	-1.47287	0.0703929	0.0844714			atcbbyb	Col0	-0.822513	0.205393	0.246471			atcbbyb	Col0	-1.21749	0.11171	0.167564			atcbbyb	Col0	-0.882523	0.188747	0.283121

## Sheet: Fig 3
Fig 3: Dual-PAM measurements of cbby mutants in light induction experiments (196 µmol photons m-2 s-1).
Genotype	replicate	time (s)	light (µmol photons m-2 s-1)	Y(I)	Y(ND)	Y(NA)	Y(II)	Y(NO)	Y(NPQ)	F/Fm	Fm'/Fm	qP	qL	qN	NPQ/4
Col-0	1	2.535	196				82.0919	18.4494	0	17.9081	100	100	100	0	0
Col-0	1	13.005	196	23.7756	76.2244	0	75.963	23.3644	0.6726	23.3644	97.2019	93.643	73.5533	3.3116	0.7197
Col-0	1	76.595	196	26.8396	17.6646	55.4959	5.0679	90.2805	4.6517	90.2805	95.1	6.2735	1.27	5.7955	1.2881
Col-0	1	106.625	196	46.5517	46.3039	7.1444	27.3014	39.4592	33.2395	39.4592	54.2777	38.6807	15.6528	53.0231	21.0594
Col-0	1	136.595	196	49.2992	40.1063	10.5945	35.838	27.5034	36.6586	27.5034	42.8656	54.7522	29.4789	65.5949	33.3219
Col-0	1	166.63	196	61.9327	34.469	3.5983	42.4937	25.5961	31.9102	25.5961	44.51	64.092	37.5582	63.8131	31.1671
Col-0	1	196.625	196	56.398	32.311	11.291	48.4467	26.793	24.7603	26.793	51.9714	69.5356	40.907	55.5989	23.1034
Col-0	1	226.64	196	57.6275	29.0687	13.3038	49.3731	28.5498	22.0772	28.5498	56.3924	69.1803	39.1239	50.6484	19.3322
Col-0	1	256.655	196	59.3142	27.6293	13.0565	53.1401	26.3745	20.4854	26.3745	56.2837	74.4997	45.5819	50.7708	19.4178
Col-0	1	286.625	196	59.6206	25.686	14.6935	54.8911	26.3673	18.7415	26.3673	58.4526	76.1359	47.0967	48.3239	17.7697
Col-0	1	316.615	196	60.8671	23.1006	16.0323	55.6796	27.0532	17.2672	27.0532	61.0401	76.316	46.5619	45.3905	15.9567
Col-0	1	346.66	196	59.5181	22.2169	18.2651	56.8186	27.3554	15.8259	27.3554	63.3501	77.1094	46.9896	42.7595	14.4632
Col-0	1	376.665	196	64.4106	20.7938	14.7956	57.7413	27.4902	14.7685	27.4902	65.0523	77.822	47.5185	40.8139	13.4306
Col-0	1	406.715	196	62.7579	19.724	17.5181	57.1409	29.2661	13.593	29.2661	68.2844	76.0722	44.171	37.1051	11.6116
Col-0	1	436.725	196	62.0077	19.9337	18.0587	58.8569	28.089	13.0541	28.089	68.2714	78.3604	47.4041	37.1201	11.6186
Col-0	1	466.685	196	63.2456	19.8172	16.9372	58.7676	28.9326	12.2998	28.9326	70.1695	77.7148	45.9521	34.9338	10.628
Col-0	1	496.73	196	62.558	19.3186	18.1234	57.7377	30.7349	11.5274	30.7349	72.7242	75.6989	42.4993	31.9823	9.3764
Col-0	1	526.745	196	63.1672	17.4529	19.3799	60.0897	28.4357	11.4746	28.4357	71.249	79.1696	47.807	33.6879	10.0882
Col-0	1	556.79	196	63.5927	16.8033	19.604	59.9057	29.0448	11.0495	29.0448	72.4413	78.6141	46.661	32.3097	9.5107
Col-0	1	586.79	196	62.536	17.1546	20.3095	60.6613	28.528	10.8107	28.528	72.5189	79.5854	48.1056	32.2199	9.4738
Col-0	1	616.815	196	64.015	18.5635	17.4215	61.0415	28.2538	10.7047	28.2538	72.5228	80.0832	48.8768	32.2154	9.4719
Col-0	2	2.535	196				82.7909	17.5765	0	17.2091	100	100	100	0	0
Col-0	2	13.005	196	22.0792	77.9208	0	76.5509	22.7104	0.7387	22.7104	96.8497	93.4061	71.88	3.7008	0.8132
Col-0	2	76.595	196	21.2116	7.809	70.9795	3.8191	93.5612	2.6198	93.5612	97.2762	4.6563	0.8704	3.2002	0.7
Col-0	2	106.625	196	46.026	47.6957	6.2783	23.3832	47.8488	28.768	47.8488	62.4521	31.3676	10.4211	43.5167	15.0307
Col-0	2	136.595	196	53.7469	38.6516	7.6015	35.553	30.0265	34.4205	30.0265	46.591	51.8256	25.2495	61.2222	28.6584
Col-0	2	166.63	196	55.8196	31.87	12.3104	46.7652	28.1872	25.0476	28.1872	52.9488	65.5994	35.3796	54.204	22.2155
Col-0	2	196.625	196	58.4094	28.4466	13.144	52.2453	28.4861	19.2686	28.4861	59.6508	70.9226	39.1108	46.6876	16.9106
Col-0	2	226.64	196	59.6845	27.0193	13.2963	54.2571	27.4853	18.2576	27.4853	60.0866	73.5129	42.0956	46.1954	16.6066
Col-0	2	256.655	196	60.9658	24.0496	14.9845	56.2571	26.9125	16.8304	26.9125	61.5242	75.7561	44.5764	44.5688	15.6344
Col-0	2	286.625	196	62.4087	21.5161	16.0752	57.7624	27.2267	15.0109	27.2267	64.4609	76.8711	45.241	41.2338	13.7832
Col-0	2	316.615	196	62.9211	20.6422	16.4367	59.1543	27.5882	13.2576	27.5882	67.5424	77.8306	45.7241	37.7182	12.0138
Col-0	2	346.66	196	66.307	18.9742	14.7188	60.1918	27.3531	12.4551	27.3531	68.7121	78.8722	46.9259	36.3797	11.3837
Col-0	2	376.665	196	63.4889	17.9481	18.5629	61.0271	28.0712	10.9017	28.0712	72.0274	79.0949	46.3599	32.575	9.709
Col-0	2	406.715	196	63.2528	17.197	19.5502	61.1679	27.757	11.0752	27.757	71.4794	79.4162	46.9929	33.205	9.9751
Col-0	2	436.725	196	63.4584	16.8436	19.698	61.6063	27.8242	10.5695	27.8242	72.4707	79.734	47.2154	32.0652	9.4967
Col-0	2	466.685	196	64.3165	15.3925	20.291	62.1844	27.5511	10.2646	27.5511	72.8563	80.3854	48.131	31.6214	9.3141
Col-0	2	496.73	196	63.44	16.1273	20.4327	62.5623	27.3759	10.0618	27.3759	73.1239	80.8069	48.7332	31.3133	9.1885
Col-0	2	526.745	196	63.9461	14.999	21.0548	62.5557	27.5626	9.8817	27.5626	73.6095	80.6781	48.3982	30.7541	8.963
Col-0	2	556.79	196	63.7508	15.3818	20.8674	62.9255	27.3208	9.7538	27.3208	73.6915	81.1347	49.1151	30.6596	8.9252
Col-0	2	586.79	196	63.8455	15.6863	20.4682	63.0051	27.3065	9.6884	27.3065	73.8116	81.2077	49.2029	30.5212	8.87
Col-0	2	616.815	196	64.1698	14.7264	21.1038	63.0729	27.2946	9.6325	27.2946	73.9148	81.2696	49.2773	30.4023	8.8227
Col-0	3	2.535	196				81.9339	18.0661	0	18.0661	100	99.972	99.8449	0	0
Col-0	3	13.005	196	42.419	57.581	0	74.4093	24.1482	1.4426	24.1482	94.3629	91.7694	67.8375	6.6433	1.4935
Col-0	3	76.595	196	22.008	13.2691	64.7228	3.7351	93.4425	2.8224	93.4425	97.0681	4.5823	0.88	3.4581	0.7551
Col-0	3	106.625	196	42.9964	49.888	7.1156	23.2064	44.0238	32.7698	44.0238	57.3274	32.1183	11.605	49.4604	18.6092
Col-0	3	136.595	196	49.879	41.0645	9.0565	33.0404	29.5449	37.4147	29.5449	44.1235	49.5259	24.6201	64.0832	31.6591
Col-0	3	166.63	196	52.1678	37.3216	10.5107	41.2795	27.1368	31.5837	27.1368	46.2135	60.9444	33.489	61.807	29.0968
Col-0	3	196.625	196	55.025	35.0004	9.9746	44.3518	28.8717	26.7765	28.8717	51.8825	63.1717	33.8194	55.5548	23.1858
Col-0	3	226.64	196	57.117	32.1691	10.7139	48.0111	26.2052	25.7838	26.2052	50.4053	68.9807	40.3349	57.194	24.598
Col-0	3	256.655	196	56.4373	30.2427	13.32	49.688	25.8024	24.5097	25.8024	51.2847	71.0179	42.3953	56.219	23.7475
Col-0	3	286.625	196	57.1141	28.6668	14.219	51.0326	25.6774	23.29	25.6774	52.4377	72.4581	43.7546	54.9371	22.6756
Col-0	3	316.615	196	58.1653	26.4593	15.3754	52.6261	25.8594	21.5145	25.8594	54.5858	73.8511	44.8031	52.5388	20.7994
Col-0	3	346.66	196	60.3297	24.2108	15.4596	54.0629	26.3501	19.587	26.3501	57.3613	74.8124	45.1693	49.4223	18.5834
Col-0	3	376.665	196	59.576	23.097	17.3271	55.2903	26.4534	18.2563	26.4534	59.1669	75.8633	46.0145	47.3848	17.2533
Col-0	3	406.715	196	61.6458	22.6746	15.6796	56.0223	26.785	17.1927	26.785	60.9059	76.2724	46.0463	45.4158	16.0469
Col-0	3	436.725	196	60.1149	20.9922	18.8929	57.1859	27.0971	15.717	27.0971	63.2902	77.0779	46.4613	42.7059	14.5006
Col-0	3	466.685	196	60.6174	20.137	19.2455	57.7149	27.0563	15.2288	27.0563	63.9855	77.5728	46.962	41.9136	14.0714
Col-0	3	496.73	196	61.3436	19.1523	19.5041	58.2945	27.2168	14.4887	27.2168	65.2594	77.9602	47.1538	40.4596	13.3086
Col-0	3	526.745	196	60.611	18.252	21.137	58.6835	27.4608	13.8557	27.4608	66.4645	78.1216	47.0468	39.0814	12.6141
Col-0	3	556.79	196	60.8315	18.338	20.8305	58.8776	27.8102	13.3122	27.8102	67.6278	78.0444	46.6092	37.7488	11.967
Col-0	3	586.79	196	60.6269	17.2197	22.1535	59.5294	27.5808	12.8898	27.5808	68.1501	78.7599	47.5173	37.1497	11.6837
Col-0	3	616.815	196	60.3801	16.0306	23.5892	59.8867	27.5818	12.5315	27.5818	68.7597	79.0612	47.8008	36.45	11.3585
Col-0	4	2.535	196				80.9667	19.0333	0	19.0333	100	99.9554	99.7657	0	0
Col-0	4	13.005	196	13.6526	86.3474	0	76.652	23.1412	0.2068	23.1412	99.1141	94.7895	77.6832	1.0539	0.2235
Col-0	4	76.595	196	22.4535	11.0076	66.5389	6.9893	91.5865	1.4242	91.5865	98.4688	8.6539	1.7897	1.8213	0.3888
Col-0	4	106.625	196	39.7886	45.7136	14.4977	23.791	35.4528	40.7562	35.4528	46.5205	35.7848	15.7381	61.818	28.7397
Col-0	4	136.595	196	44.6726	47.4493	7.8781	29.9352	28.4833	41.5816	28.4833	40.6527	47.2047	24.6479	68.1737	36.4965
Col-0	4	166.63	196	48.8062	43.9779	7.2159	33.9067	25.9901	40.1031	25.9901	39.3234	54.1287	30.5961	69.5905	38.5753
Col-0	4	196.625	196	52.0891	40.1204	7.7904	36.9528	25.0582	37.989	25.0582	39.7451	58.7575	34.5848	69.1421	37.9008
Col-0	4	226.64	196	55.0336	37.6501	7.3163	39.4672	24.6776	35.8553	24.6776	40.7672	62.1718	37.5079	68.0512	36.3238
Col-0	4	256.655	196	56.6297	35.718	7.6524	42.0732	24.7394	33.1874	24.7394	42.708	65.1771	39.8846	65.9655	33.537
Col-0	4	286.625	196	58.0028	33.0797	8.9175	44.4598	25.135	30.4052	25.135	45.2555	67.5	41.4837	63.2011	30.2419
Col-0	4	316.615	196	60.049	31.0958	8.8552	46.5829	25.5169	27.9002	25.5169	47.7691	69.4529	42.8141	60.4467	27.335
Col-0	4	346.66	196	59.6753	28.288	12.0367	49.3773	26.2706	24.352	26.2706	51.895	71.692	44.0804	55.8752	23.1742
Col-0	4	376.665	196	60.4212	29.2238	10.355	50.4939	26.3392	23.167	26.3392	53.2038	72.7518	44.9599	54.4133	21.9891
Col-0	4	406.715	196	60.2453	25.9683	13.7864	51.9769	26.7526	21.2705	26.7526	55.7077	73.8587	45.5652	51.6024	19.8771
Col-0	4	436.725	196	60.5858	26.015	13.3992	53.2155	27.35	19.4345	27.35	58.4596	74.5642	45.6319	48.4933	17.7646
Col-0	4	466.685	196	60.6986	24.1014	15.2	52.7531	29.4857	17.7612	29.4857	62.4078	72.5774	41.9589	44.0004	15.0591
Col-0	4	496.73	196	61.5157	23.6786	14.8057	55.2207	28.0884	16.6909	28.0884	62.7263	75.867	46.1067	43.6364	14.8557
Col-0	4	526.745	196	61.6499	22.579	15.7711	55.8851	28.4984	15.6165	28.4984	64.6003	76.1736	45.9901	41.4905	13.6995
Col-0	4	556.79	196	62.1421	22.3542	15.5037	56.7618	28.6326	14.6056	28.6326	66.2206	76.8644	46.4927	39.6296	12.7526
Col-0	4	586.79	196	62.1288	21.5629	16.3083	57.2817	28.8243	13.894	28.8243	67.4753	77.1911	46.6064	38.1852	12.0506
Col-0	4	616.815	196	62.9211	21.5895	15.4894	57.6559	29.0502	13.2939	29.0502	68.6051	77.3654	46.546	36.882	11.4404
Col-0	5	2.535	196				81.6474	18.3526	0	18.3526	100	99.9302	99.6198	0	0
Col-0	5	13.005	196	53.3869	46.6131	0	71.9993	25.183	2.8177	25.183	89.9369	89.9256	64.021	11.8672	2.7973
Col-0	5	76.595	196	11.1959	0	88.8041	5.6192	89.8843	4.4965	89.8843	95.2358	6.9404	1.3999	5.628	1.2506
Col-0	5	106.625	196	34.1569	28.5879	37.2552	15.2834	50.1059	34.6107	50.1059	59.1453	21.0698	6.8302	47.4907	17.2688
Col-0	5	136.595	196	44.5613	50.6096	4.8291	26.7027	32.2733	41.0239	32.2733	44.0307	40.2828	18.5274	64.2771	31.7785
Col-0	5	166.63	196	45.3652	48.1114	6.5234	33.7837	27.6264	38.5899	27.6264	41.7215	51.9158	27.3832	66.7706	34.9211
Col-0	5	196.625	196	50.5213	45.5166	3.9621	35.8042	25.9645	38.2312	25.9645	40.4459	55.6269	30.8784	68.1376	36.811
Col-0	5	226.64	196	52.6396	43.5311	3.8293	40.2998	25.6155	34.0846	25.6155	42.907	61.3316	35.229	65.4935	33.2656
Col-0	5	256.655	196	53.8134	41.4065	4.7801	41.6576	25.4511	32.8913	25.4511	43.6237	63.0409	36.6513	64.7183	32.3083
Col-0	5	286.625	196	55.686	39.2622	5.0518	43.1191	25.2778	31.6031	25.2778	44.4399	64.8459	38.1971	63.8328	31.2557
Col-0	5	316.615	196	56.0142	37.5054	6.4804	44.6367	25.0217	30.3416	25.0217	45.1954	66.7524	39.9464	63.0108	30.3154
Col-0	5	346.66	196	56.5246	36.0504	7.425	46.2351	24.9031	28.8618	24.9031	46.3186	68.5872	41.5737	61.7846	28.974
Col-0	5	376.665	196	58.1841	34.4144	7.4015	46.0644	26.3858	27.5498	26.3858	48.9209	67.1493	39.0927	58.9254	26.1029
Col-0	5	406.715	196	58.7518	33.3953	7.8529	48.3103	25.4494	26.2403	25.4494	49.2349	70.2823	42.5074	58.5789	25.777
Col-0	5	436.725	196	61.053	31.9071	7.0399	49.7613	25.4139	24.8248	25.4139	50.5864	71.7885	43.8451	57.0834	24.4204
Col-0	5	466.685	196	60.4943	31.0804	8.4253	50.326	25.8979	23.7761	25.8979	52.1358	71.9412	43.514	55.3619	22.9517
Col-0	5	496.73	196	59.8027	30.7665	9.4308	51.5018	25.8145	22.6837	25.8145	53.2278	73.1681	44.6745	54.1443	21.968
Col-0	5	526.745	196	59.8872	29.6696	10.4432	51.9376	26.4278	21.6346	26.4278	54.9865	73.0884	44.0069	52.1763	20.4657
Col-0	5	556.79	196	59.1791	29.0972	11.7237	52.8066	26.599	20.5943	26.599	56.3618	73.7866	44.4553	50.6314	19.3563
Col-0	5	586.79	196	61.1008	27.9509	10.9482	53.1459	26.8287	20.0253	26.8287	57.2602	73.9294	44.3579	49.6198	18.6603
Col-0	5	616.815	196	61.384	27.8649	10.7511	54.036	27.0829	18.8812	27.0829	58.9219	74.5716	44.6776	47.7434	17.4291
atcbbya	1	2.535	196				81.9358	18.1295	0	18.0642	100	100	100	0	0
atcbbya	1	13.005	196	16.926	83.074	0	77.0374	22.1302	0.8323	22.1302	96.3752	94.7383	77.0859	4.2775	0.9403
atcbbya	1	76.595	196	29.5466	21.0241	49.4293	4.8491	91.0806	4.0703	91.0806	95.7222	5.9709	1.179	5.0471	1.1172
atcbbya	1	106.625	196	46.9152	45.9775	7.1073	26.5947	39.2313	34.174	39.2313	53.4448	37.6139	15.0114	53.8443	21.7772
atcbbya	1	136.595	196	54.6481	36.3006	9.0513	37.7315	28.2509	34.0175	28.2509	45.3696	56.1477	29.5754	62.76	30.103
atcbbya	1	166.63	196	58.0595	32.0436	9.8969	46.4458	27.1111	26.4431	27.1111	50.6236	66.7624	37.9366	56.983	24.3841
atcbbya	1	196.625	196	59.5902	28.3665	12.0434	50.4902	26.8895	22.6203	26.8895	54.3114	71.0764	41.58	52.8756	21.0308
atcbbya	1	226.64	196	60.4181	25.9566	13.6253	52.6281	27.2278	20.144	27.2278	57.4768	72.9042	42.802	49.3207	18.4958
atcbbya	1	256.655	196	61.3653	24.1047	14.53	54.482	27.5509	17.9671	27.5509	60.5275	74.4144	43.7901	45.872	16.3035
atcbbya	1	286.625	196	60.7364	21.986	17.2777	56.3754	27.3693	16.2553	27.3693	62.7382	76.2737	45.6126	43.3605	14.8481
atcbbya	1	316.615	196	62.6213	20.3192	17.0596	57.203	27.765	15.032	27.765	64.876	76.7282	45.6227	40.9226	13.535
atcbbya	1	346.66	196	63.2507	19.7012	17.0481	58.1798	28.1569	13.6633	28.1569	67.3285	77.315	45.7559	38.1157	12.1314
atcbbya	1	376.665	196	63.8086	18.665	17.5264	58.9691	28.2066	12.8242	28.2066	68.7449	77.9643	46.2949	36.49	11.3663
atcbbya	1	406.715	196	62.7594	18.3091	18.9315	59.5129	28.3765	12.1105	28.3765	70.0879	78.316	46.4421	34.9455	10.6695
atcbbya	1	436.725	196	63.458	18.4475	18.0945	60.0969	28.2942	11.6088	28.2942	70.9074	78.865	47.0342	34.0018	10.2572
atcbbya	1	466.685	196	64.5865	17.8118	17.6017	60.3754	28.4283	11.1963	28.4283	71.744	79.0106	47.0294	33.0373	9.8461
atcbbya	1	496.73	196	63.0676	16.6509	20.2815	60.4611	28.6926	10.8463	28.6926	72.568	78.9108	46.6622	32.0864	9.4505
atcbbya	1	526.745	196	63.7086	16.7937	19.4977	60.9614	28.4666	10.5721	28.4666	72.9189	79.4742	47.4219	31.681	9.2846
atcbbya	1	556.79	196	64.0735	15.4715	20.455	61.0905	28.6026	10.3069	28.6026	73.5105	79.4933	47.2963	30.9974	9.0087
atcbbya	1	586.79	196	64.0504	15.9163	20.0333	61.0643	28.7208	10.2149	28.7208	73.7647	79.3959	47.0816	30.7036	8.8916
atcbbya	1	616.815	196	63.5609	16.4903	19.9488	61.3647	28.7849	9.8504	28.7849	74.5041	79.6035	47.2077	29.8481	8.5552
atcbbya	2	2.535	196				82.0528	17.9472	0	17.9472	100	99.9661	99.8109	0	0
atcbbya	2	13.005	196	58.6502	41.3498	0	72.4506	25.1578	2.3917	25.1578	91.3186	89.7712	62.871	10.211	2.3767
atcbbya	2	76.595	196	12.0336	4.0808	83.8856	3.6136	92.9503	3.4361	92.9503	96.4351	4.4316	0.8487	4.1995	0.9242
atcbbya	2	106.625	196	34.1825	57.2301	8.5874	11.9067	50.4411	37.6522	50.4411	57.2588	16.4464	5.1533	49.4966	18.6614
atcbbya	2	136.595	196	49.4878	51.5039	0	25.479	32.4432	42.0778	32.4432	43.5356	38.2557	17.1451	64.6743	32.4242
atcbbya	2	166.63	196	53.0453	41.6986	5.2561	38.1496	27.2173	34.6331	27.2173	44.0051	57.076	30.6003	64.1658	31.8116
atcbbya	2	196.625	196	55.3372	36.3199	8.3429	45.5538	26.0265	28.4197	26.0265	47.8022	66.3583	38.2111	60.0206	27.2989
atcbbya	2	226.64	196	58.0265	34.1548	7.8187	50.4618	26.6286	22.9097	26.6286	53.7536	70.9562	41.3709	53.4265	21.5085
atcbbya	2	256.655	196	58.2658	31.5366	10.1976	52.7759	26.6488	20.5753	26.6488	56.4305	73.1934	43.2354	50.4279	19.3022
atcbbya	2	286.625	196	59.3611	28.4135	12.2254	53.8991	26.2919	19.8089	26.2919	57.0313	74.5315	44.7548	49.7525	18.8355
atcbbya	2	316.615	196	61.4059	26.2598	12.3343	55.3539	26.5481	18.098	26.5481	59.4634	75.6765	45.5194	47.0098	17.0427
atcbbya	2	346.66	196	60.3568	23.6858	15.9574	55.6804	27.6325	16.6872	27.6325	62.3481	75.177	43.9909	43.74	15.0975
atcbbya	2	376.665	196	60.1414	23.1207	16.7378	56.7559	27.5618	15.6823	27.5618	63.7353	76.1966	44.9556	42.1618	14.2247
atcbbya	2	406.715	196	62.5818	20.6326	16.7856	57.382	27.7781	14.8398	27.7781	65.1794	76.6017	45.0976	40.5151	13.3557
atcbbya	2	436.725	196	61.2872	20.1362	18.5766	58.0128	27.9716	14.0157	27.9716	66.6193	77.0237	45.278	38.8695	12.5267
atcbbya	2	466.685	196	61.4235	19.7771	18.7994	58.7272	27.9342	13.3386	27.9342	67.6818	77.6702	45.897	37.653	11.9376
atcbbya	2	496.73	196	61.6365	18.9295	19.434	59.3221	27.8972	12.7807	27.8972	68.5808	78.2061	46.4232	36.6222	11.4534
atcbbya	2	526.745	196	62.8304	18.362	18.8076	59.9824	27.7414	12.2762	27.7414	69.323	78.8722	47.2037	35.7703	11.0631
atcbbya	2	556.79	196	61.8149	16.4786	21.7065	60.2778	27.7454	11.9768	27.7454	69.8486	79.1178	47.4294	35.1664	10.7917
atcbbya	2	586.79	196	62.53	16.4765	20.9934	60.7003	27.6421	11.6575	27.6421	70.3368	79.5407	47.9402	34.6052	10.5433
atcbbya	2	616.815	196	62.9343	16.5563	20.5094	61.1312	27.4786	11.3902	27.4786	70.6958	80.009	48.5679	34.1922	10.3628
atcbbya	3	2.535	196				83.1683	17.111	0	16.8317	100	100	100	0	0
atcbbya	3	13.005	196	65.0683	34.9317	0	73.8108	24.3842	1.805	24.3842	93.1079	90.1756	62.4869	8.0567	1.8506
atcbbya	3	76.595	196	14.4577	2.6055	82.9369	4.3935	92.4441	3.1623	92.4441	96.6923	5.3315	0.9811	3.8703	0.8552
atcbbya	3	106.625	196	55.051	42.6565	2.2925	21.9957	50.0707	27.9336	50.0707	64.1896	29.0694	9.0684	41.4039	13.9471
atcbbya	3	136.595	196	56.5559	42.7442	0.6999	37.6514	30.108	32.2406	30.108	48.2898	53.747	25.8154	59.1882	26.7708
atcbbya	3	166.63	196	59.624	37.8022	2.5738	43.9951	28.7805	27.2243	28.7805	51.3894	61.6681	31.5562	55.7697	23.6482
atcbbya	3	196.625	196	60.7876	34.6206	4.5918	50.1981	26.9822	22.8196	26.9822	54.1791	69.3246	38.4051	52.6701	21.1432
atcbbya	3	226.64	196	62.4158	31.9927	5.5916	52.6031	25.978	21.4189	25.978	54.8095	72.4153	41.8007	51.967	20.6125
atcbbya	3	256.655	196	63.5892	29.3829	7.0279	53.9931	26.1127	19.8942	26.1127	56.7582	73.6307	42.684	49.7876	19.0465
atcbbya	3	286.625	196	64.4924	27.3217	8.1859	55.415	26.5035	18.0814	26.5035	59.445	74.6589	43.1621	46.769	17.0557
atcbbya	3	316.615	196	63.4973	24.9821	11.5206	56.8767	27.1098	16.0136	27.1098	62.8657	75.5533	43.3099	42.9051	14.7673
atcbbya	3	346.66	196	62.9232	23.8193	13.2576	57.5752	27.2682	15.1566	27.2682	64.2741	76.067	43.5871	41.308	13.8959
atcbbya	3	376.665	196	65.0155	23.3367	11.6478	58.4247	27.5559	14.0194	27.5559	66.2794	76.6216	43.7685	39.0284	12.7191
atcbbya	3	406.715	196	65.1802	20.5303	14.2895	57.8752	29.4607	12.6641	29.4607	69.9367	74.9583	40.5535	34.855	10.7466
atcbbya	3	436.725	196	65.3992	20.5026	14.0982	59.8384	27.7153	12.4463	27.7153	69.0095	77.7383	44.5696	35.9149	11.2269
atcbbya	3	466.685	196	66.2879	20.0613	13.6507	60.545	27.7461	11.709	27.7461	70.3233	78.3179	45.046	34.4127	10.5501
atcbbya	3	496.73	196	65.6949	19.3416	14.9635	60.7999	27.9428	11.2573	27.9428	71.2824	78.4074	44.9171	33.3145	10.0718
atcbbya	3	526.745	196	65.9485	19.4297	14.6218	61.6414	27.2985	11.0601	27.2985	71.1666	79.5218	46.6136	33.4473	10.1289
atcbbya	3	556.79	196	65.8354	17.8538	16.3108	60.0175	29.4707	10.5118	29.4707	73.7091	76.8262	42.0402	30.5308	8.9171
atcbbya	3	586.79	196	64.6066	18.4092	16.9842	61.7824	27.6062	10.6114	27.6062	72.2342	79.4388	46.1995	32.2236	9.6096
atcbbya	3	616.815	196	64.8688	18.5995	16.5316	61.9024	27.6023	10.4953	27.6023	72.4515	79.54	46.2958	31.9744	9.5059
atcbbya	4	2.535	196				81.0817	18.9583	0	18.9183	100	100	100	0	0
atcbbya	4	13.005	196	31.8328	68.1672	0	72.9871	25.1447	1.8683	25.1447	93.0839	91.3297	67.9031	8.2091	1.8575
atcbbya	4	76.595	196	16.752	5.7129	77.5351	4.5774	92.2088	3.2139	92.2088	96.632	5.6855	1.1613	4.0024	0.8714
atcbbya	4	106.625	196	35.6342	39.3973	24.9686	19.6445	42.7695	37.586	42.7695	53.2253	28.2786	10.7448	54.3759	21.9701
atcbbya	4	136.595	196	38.2575	51.919	9.8235	25.2097	31.7706	43.0197	31.7706	42.4796	39.0925	18.5623	66.1977	33.8518
atcbbya	4	166.63	196	41.0331	50.6246	8.3423	30.2808	28.9528	40.7665	28.9528	41.5277	47.3384	24.4662	67.222	35.2008
atcbbya	4	196.625	196	45.7689	47.0252	7.2059	33.8344	28.1436	38.0219	28.1436	42.5352	52.4425	28.1235	66.1378	33.7749
atcbbya	4	226.64	196	45.4056	45.7178	8.8766	35.7039	27.8555	36.4406	27.8555	43.3238	54.9826	29.9843	65.2858	32.705
atcbbya	4	256.655	196	46.3003	44.8175	8.8822	37.8615	27.3223	34.8162	27.3223	43.97	58.0048	32.4168	64.5855	31.8569
atcbbya	4	286.625	196	50.9225	41.4767	7.6008	39.5883	27.3117	33.0999	27.3117	45.2094	60.073	33.9085	63.2373	30.2983
atcbbya	4	316.615	196	48.3241	40.1122	11.5637	41.0721	27.3001	31.6279	27.3001	46.3279	61.8113	35.1943	62.015	28.9631
atcbbya	4	346.66	196	52.3546	39.1193	8.526	42.2494	27.4149	30.3357	27.4149	47.4712	63.0694	36.0516	60.7605	27.6635
atcbbya	4	376.665	196	52.9669	39.8418	7.1913	43.4285	27.4962	29.0753	27.4962	48.6043	64.3306	36.9482	59.5123	26.4358
atcbbya	4	406.715	196	53.4407	37.8558	8.7035	44.3212	27.6372	28.0416	27.6372	49.6369	65.2092	37.5152	58.3708	25.3658
atcbbya	4	436.725	196	54.4571	36.8268	8.7161	45.812	27.0903	27.0978	27.0903	49.9931	67.2487	39.5599	57.9762	25.0069
atcbbya	4	466.685	196	54.2342	34.9627	10.8031	46.5517	27.849	25.5993	27.849	52.1046	67.4519	39.1036	55.6281	22.9805
atcbbya	4	496.73	196	54.9455	34.6316	10.4229	46.1838	28.2194	25.5968	28.2194	52.4367	66.7874	38.2852	55.2574	22.6765
atcbbya	4	526.745	196	54.2752	33.6862	12.0386	47.2678	27.9148	24.8175	27.9148	52.9368	68.1558	39.6115	54.6986	22.2261
atcbbya	4	556.79	196	55.2389	31.4352	13.326	47.7833	27.989	24.2278	27.989	53.6016	68.6372	39.9373	53.9548	21.6404
atcbbya	4	586.79	196	54.0729	33.8345	12.0926	48.2473	27.7093	24.0434	27.7093	53.5418	69.3273	40.7321	54.0216	21.6925
atcbbya	4	616.815	196	57.6518	32.3672	9.981	46.962	30.0509	22.9871	30.0509	56.6593	66.3515	36.5577	50.5167	19.1234
atcbbya	5	2.535	196				81.7029	19.0324	0	18.2971	100	100	100	0	0
atcbbya	5	13.005	196	61.5832	38.4168	0	70.643	27.3753	1.9817	27.3753	93.2496	88.4506	60.6588	8.0177	1.8098
atcbbya	5	76.595	196	11.3723	0.0223	88.6054	5.065	91.5317	3.4033	91.5317	96.4151	6.2998	1.3007	4.2624	0.9295
atcbbya	5	106.625	196	42.7237	40.8377	16.4386	17.2217	50.1983	32.58	50.1983	60.6419	23.8972	8.0643	46.0254	16.2256
atcbbya	5	136.595	196	50.2334	49.9988	0	28.5495	34.5523	36.8982	34.5523	48.3584	42.4269	19.4224	59.8101	26.6973
atcbbya	5	166.63	196	54.6458	42.8571	2.4971	36.165	29.0053	34.8297	29.0053	45.4379	54.874	29.3085	63.0148	30.0201
atcbbya	5	196.625	196	57.3151	40.3797	2.3052	41.6011	28.1136	30.2853	28.1136	48.1406	61.9141	34.7833	60.0502	26.9312
atcbbya	5	226.64	196	59.7887	36.9194	3.2919	45.1802	27.0619	27.7579	27.0619	49.3652	66.6936	39.2439	58.6978	25.643
atcbbya	5	256.655	196	60.4465	35.7924	3.7611	46.4502	27.3698	26.18	27.3698	51.1108	67.813	39.8932	56.7609	23.9133
atcbbya	5	286.625	196	61.9475	33.7883	4.2642	47.6676	27.0998	25.2326	27.0998	51.784	69.3053	41.3466	56.0112	23.2774
atcbbya	5	316.615	196	62.3249	30.86	6.815	49.6428	26.9398	23.4174	26.9398	53.4974	71.4553	43.3156	54.0967	21.7312
atcbbya	5	346.66	196	61.9715	29.3509	8.6776	51.016	26.726	22.258	26.726	54.5607	72.9951	44.8699	52.9043	20.8206
atcbbya	5	376.665	196	64.3279	28.6555	7.0166	51.4516	27.4204	21.128	27.4204	56.4805	72.8649	44.1071	50.743	19.2631
atcbbya	5	406.715	196	63.6803	27.3021	9.0175	52.1963	27.6952	20.1084	27.6952	57.9354	73.374	44.3014	49.0986	18.1515
atcbbya	5	436.725	196	64.789	25.9335	9.2775	52.6731	27.9866	19.3403	27.9866	59.1346	73.6108	44.2406	47.739	17.2764
atcbbya	5	466.685	196	64.9673	26.2727	8.7599	53.5282	28.1045	18.3673	28.1045	60.4765	74.3337	44.7702	46.2137	16.3384
atcbbya	5	496.73	196	64.4387	24.2657	11.2956	53.8407	28.3289	17.8303	28.3289	61.3722	74.4623	44.6749	45.1932	15.7351
atcbbya	5	526.745	196	63.9283	24.5538	11.5179	54.2372	28.5291	17.2337	28.5291	62.3413	74.6877	44.6881	44.087	15.1018
atcbbya	5	556.79	196	67.1184	23.6278	9.2538	54.5381	28.651	16.8109	28.651	63.0221	74.88	44.7448	43.3088	14.6686
atcbbya	5	586.79	196	65.5336	22.8777	11.5887	55.2643	28.5007	16.235	28.5007	63.709	75.6547	45.5797	42.5225	14.2409
atcbbya	5	616.815	196	68.5653	23.3527	8.082	55.4194	28.7875	15.7931	28.7875	64.5741	75.5932	45.2523	41.5308	13.7152
atcbbyb	1	2.535	196				82.3747	18.0469	0	17.6253	100	100	100	0	0
atcbbyb	1	13.005	196	59.0071	40.9929	0	74.2196	23.9502	1.8301	23.9502	92.901	91.8125	68.2414	8.3627	1.9104
atcbbyb	1	76.595	196	7.1104	0	92.8896	3.9523	92.9101	3.1376	92.9101	96.7333	4.852	0.9367	3.8527	0.8443
atcbbyb	1	106.625	196	15.5182	8.0975	76.3842	10.8295	54.5783	34.5922	54.5783	61.2067	14.7257	4.3694	45.0757	15.8452
atcbbyb	1	136.595	196	26.4906	37.8593	35.6501	16.1742	40.3272	43.4986	40.3272	48.1083	23.5778	8.8321	59.7306	26.966
atcbbyb	1	166.63	196	33.9536	49.69	16.3564	21.676	31.8187	46.5053	31.8187	40.6245	33.4258	15.0015	67.8545	36.5392
atcbbyb	1	196.625	196	37.912	51.0802	11.0078	26.8213	28.2664	44.9123	28.2664	38.6265	42.1122	20.8953	69.9813	39.7224
atcbbyb	1	226.64	196	42.4349	48.2634	9.3017	30.8509	26.6248	42.5244	26.6248	38.5034	48.4952	25.5164	70.1116	39.9293
atcbbyb	1	256.655	196	46.5198	44.1261	9.3541	36.1703	25.6439	38.1857	25.6439	40.1755	55.9961	31.0604	68.3341	37.2269
atcbbyb	1	286.625	196	49.772	38.621	11.607	39.9705	25.6628	34.3668	25.6628	42.7502	60.5596	34.2984	65.5706	33.4792
atcbbyb	1	316.615	196	52.4299	37.5985	9.9716	44.0776	24.9746	30.9478	24.9746	44.6593	65.8119	38.8651	63.5027	30.9793
atcbbyb	1	346.66	196	54.447	32.8789	12.674	47.3028	24.7962	27.901	24.7962	47.0541	69.4402	42.0088	60.8882	28.1303
atcbbyb	1	376.665	196	55.064	32.0436	12.8924	49.6287	25.0172	25.3541	25.0172	49.6655	71.6334	43.6851	58.0138	25.3368
atcbbyb	1	406.715	196	54.9649	29.7872	15.2478	51.2979	25.2073	23.4948	25.2073	51.7581	73.1231	44.8137	55.6944	23.3016
atcbbyb	1	436.725	196	57.8391	28.2441	13.9168	52.2428	25.3959	22.3613	25.3959	53.1771	73.877	45.3004	54.1143	22.0127
atcbbyb	1	466.685	196	58.7251	26.1297	15.1452	53.4472	25.8306	20.7221	25.8306	55.4868	74.6589	45.5648	51.5306	20.0558
atcbbyb	1	496.73	196	57.8228	24.7017	17.4755	54.6087	26.1437	19.2476	26.1437	57.5963	75.4875	45.9974	49.1587	18.4056
atcbbyb	1	526.745	196	59.637	25.0185	15.3446	54.9218	26.4014	18.6768	26.4014	58.568	75.572	45.8097	48.0627	17.6854
atcbbyb	1	556.79	196	58.3786	22.2817	19.3398	54.7924	27.3118	17.8957	27.3118	60.4143	74.7643	44.1782	45.9743	16.3809
atcbbyb	1	586.79	196	58.8013	21.9613	19.2374	55.8133	26.9633	17.2234	26.9633	61.0214	75.9549	45.583	45.286	15.9692
atcbbyb	1	616.815	196	59.4191	19.6791	20.9018	56.1647	27.2433	16.592	27.2433	62.1492	76.0653	45.3985	44.0052	15.2258
atcbbyb	2	2.535	196				81.6038	18.8376	0	18.3962	100	100	100	0	0
atcbbyb	2	13.005	196	64.6482	35.3518	0	71.4419	27.0875	1.4706	27.0875	94.8505	88.9236	61.2147	6.1098	1.3573
atcbbyb	2	76.595	196	11.0286	0.0958	88.8756	5.3188	94.1699	0.5114	94.1699	99.4599	6.5599	1.3109	0.6417	0.1358
atcbbyb	2	106.625	196	34.4791	39.7521	25.7688	13.1618	59.459	27.3792	59.459	68.471	17.6233	5.1377	36.9942	11.5118
atcbbyb	2	136.595	196	47.9976	51.4798	0.5226	24.4551	37.0297	38.5152	37.0297	49.0168	36.0348	15.3282	59.0137	26.0029
atcbbyb	2	166.63	196	53.4899	41.757	4.7531	33.3586	29.0544	37.5869	29.0544	43.5982	51.1173	26.6481	64.9447	32.3418
atcbbyb	2	196.625	196	57.1654	37.21	5.6246	41.0521	27.1295	31.8184	27.1295	46.0228	61.7551	35.1208	62.3052	29.3208
atcbbyb	2	226.64	196	53.9633	33.5244	12.5123	45.5685	26.8421	27.5894	26.8421	49.3135	67.0156	39.4021	58.6858	25.6961
atcbbyb	2	256.655	196	62.7674	30.5635	6.6692	47.0149	26.4062	26.5789	26.4062	49.837	68.9104	41.3239	58.1063	25.1635
atcbbyb	2	286.625	196	61.397	27.8658	10.7372	51.6407	27.3342	21.0251	27.3342	56.5231	72.8456	43.8487	50.6303	19.2297
atcbbyb	2	316.615	196	61.4892	25.0557	13.455	52.7421	27.0401	20.2178	27.0401	57.2182	74.1363	45.271	49.8459	18.6924
atcbbyb	2	346.66	196	62.0092	22.1486	15.8422	54.2412	27.5362	18.2226	27.5362	60.1769	75.1616	45.7189	46.4933	16.5442
atcbbyb	2	376.665	196	63.3301	20.685	15.9849	55.5943	27.9532	16.4525	27.9532	62.9495	76.0922	46.1605	43.3333	14.7144
atcbbyb	2	406.715	196	63.1274	20.3508	16.5218	56.2182	28.6663	15.1155	28.6663	65.4754	76.1465	45.5173	40.4406	13.1823
atcbbyb	2	436.725	196	63.767	17.3668	18.8662	57.0806	28.7296	14.1898	28.7296	66.9385	76.8723	46.1137	38.7593	12.3477
atcbbyb	2	466.685	196	61.8267	15.5447	22.6286	57.4964	29.036	13.4676	29.036	68.3142	77.0308	45.9594	37.175	11.5956
atcbbyb	2	496.73	196	63.6559	14.9294	21.4147	57.5621	29.0754	13.3625	29.0754	68.5128	77.0622	45.9497	36.9461	11.4895
atcbbyb	2	526.745	196	66.9502	15.1519	17.8979	57.959	29.5844	12.4567	29.5844	70.3702	77.0752	45.4705	34.8011	10.5264
atcbbyb	2	556.79	196	65.4373	14.3526	20.2101	58.6788	29.2649	12.0563	29.2649	70.823	77.9088	46.5377	34.2774	10.2993
atcbbyb	2	586.79	196	67.9809	13.9888	18.0303	58.3652	29.8777	11.7571	29.8777	71.7614	77.2423	45.3396	33.1909	9.8376
atcbbyb	2	616.815	196	63.923	15.5299	20.5471	59.5287	29.2519	11.2194	29.2519	72.278	78.6444	47.2328	32.5922	9.5887
atcbbyb	3	2.535	196				82.607	17.7589	0	17.393	100	100	100	0	0
atcbbyb	3	13.005	196	54.1228	45.8772	0	73.1598	24.9899	1.8503	24.9899	93.1062	90.1275	63.2174	8.1022	1.8511
atcbbyb	3	76.595	196	16.5072	9.074	74.4188	3.454	93.0196	3.5264	93.0196	96.3474	4.2281	0.8018	4.2969	0.9478
atcbbyb	3	106.625	196	33.4818	57.3066	9.2116	17.1857	46.0294	36.7849	46.0294	55.5814	23.8624	8.0623	51.3265	19.9791
atcbbyb	3	136.595	196	36.5527	59.8169	3.6304	24.5934	32.2269	43.1797	32.2269	42.7375	37.0196	16.4789	65.4771	33.4966
atcbbyb	3	166.63	196	42.3512	55.8507	1.7981	29.2904	27.9831	42.7265	27.9831	39.5747	45.2726	22.6026	68.8671	38.1716
atcbbyb	3	196.625	196	45.7501	52.5765	1.6734	32.557	26.3136	41.1294	26.3136	39.0161	50.5759	26.7172	69.4609	39.0761
atcbbyb	3	226.64	196	48.1927	49.9616	1.8457	33.7595	26.4697	39.7708	26.4697	39.96	52.0026	27.5407	68.4566	37.5625
atcbbyb	3	256.655	196	49.4137	46.777	3.8092	37.0444	24.8149	38.1407	24.8149	39.4165	57.3387	32.2358	69.0355	38.4253
atcbbyb	3	286.625	196	52.8364	44.4169	2.7467	39.3113	24.7752	35.9135	24.7752	40.8235	60.1052	34.2632	67.5342	36.2393
atcbbyb	3	316.615	196	52.9913	41.4093	5.5993	40.6926	25.3467	33.9607	25.3467	42.7379	61.253	34.6675	65.4767	33.4962
atcbbyb	3	346.66	196	56.2459	38.9735	4.7807	43.4077	24.734	31.8583	24.734	43.7056	64.8543	37.8967	64.4306	32.2009
atcbbyb	3	376.665	196	57.6486	36.7312	5.6202	45.0017	25.0571	29.9412	25.0571	45.5598	66.3309	38.7816	62.4158	29.8729
atcbbyb	3	406.715	196	59.22	34.1078	6.6722	46.8566	24.9359	28.2074	24.9359	46.922	68.4203	40.5764	60.9273	28.2799
atcbbyb	3	436.725	196	60.0105	33.2616	6.7279	48.4541	25.0628	26.4831	25.0628	48.6223	69.9732	41.7474	59.0602	26.4167
atcbbyb	3	466.685	196	61.2224	30.5666	8.211	50.0044	25.1398	24.8558	25.1398	50.284	71.4781	42.9512	57.2264	24.7177
atcbbyb	3	496.73	196	60.9115	29.6267	9.4618	51.1031	25.5427	23.3542	25.5427	52.2379	72.2278	43.2026	55.0593	22.858
atcbbyb	3	526.745	196	61.5262	27.0726	11.4012	52.4241	25.7918	21.7841	25.7918	54.212	73.3057	43.8912	52.8589	21.1153
atcbbyb	3	556.79	196	62.4504	26.614	10.9356	53.2661	26.1969	20.537	26.1969	56.0555	73.7853	43.9065	50.7949	19.5987
atcbbyb	3	586.79	196	62.925	26.0634	11.0117	54.0797	26.354	19.5663	26.354	57.3906	74.4277	44.3115	49.2948	18.5611
atcbbyb	3	616.815	196	63.6105	23.8758	12.5137	54.8305	26.7068	18.4627	26.7068	59.1258	74.8555	44.3331	47.3393	17.2827
atcbbyb	4	2.535	196				81.1877	19.0272	0	18.8123	100	100	100	0	0
atcbbyb	4	13.005	196	53.4159	46.5841	0	71.4355	25.5954	2.9691	25.5954	89.6055	90.1688	65.5824	12.3296	2.9001
atcbbyb	4	76.595	196	11.2693	0	88.7307	5.1697	89.9509	4.8795	89.9509	94.8545	6.4503	1.3505	6.1145	1.3562
atcbbyb	4	106.625	196	35.1336	25.6301	39.2363	18.032	37.7318	44.2362	37.7318	46.0324	27.2368	11.2298	62.3633	29.3096
atcbbyb	4	136.595	196	53.5237	40.6218	5.8545	26.8559	27.5735	45.5706	27.5735	37.6975	43.5961	22.8867	71.321	41.3174
atcbbyb	4	166.63	196	58.2918	37.0627	4.6455	37.0479	25.0258	37.9263	25.0258	39.7537	58.9468	34.7865	69.1438	37.8872
atcbbyb	4	196.625	196	60.9671	33.6424	5.3905	42.7998	24.6055	32.5946	24.6055	43.0166	66.1797	40.8737	65.6431	33.1172
atcbbyb	4	226.64	196	62.3993	30.0761	7.5246	45.8828	24.6191	29.4981	24.6191	45.4922	69.5828	43.7939	62.9537	29.9545
atcbbyb	4	256.655	196	64.6183	27.3151	8.0665	48.1328	25.0162	26.851	25.0162	48.2313	71.5831	45.2121	59.9483	26.8335
atcbbyb	4	286.625	196	64.6555	26.2268	9.1177	50.4886	25.0374	24.474	25.0374	50.569	73.9495	47.3848	57.3614	24.4374
atcbbyb	4	316.615	196	64.6064	23.8252	11.5684	51.6005	25.4981	22.9014	25.4981	52.6825	74.6161	47.5534	55.0066	22.4541
atcbbyb	4	346.66	196	66.9498	21.6588	11.3914	52.5498	25.8669	21.5833	25.8669	54.5138	75.2015	47.7378	52.9552	20.8599
atcbbyb	4	376.665	196	67.1981	20.671	12.1308	53.8017	26.2467	19.9517	26.2467	56.8131	76.0544	48.1678	50.3659	19.004
atcbbyb	4	406.715	196	67.7611	19.7934	12.4455	54.6019	26.4008	18.9973	26.4008	58.1541	76.6648	48.5988	48.8492	17.9893
atcbbyb	4	436.725	196	66.9579	19.1542	13.8879	54.9701	26.8741	18.1558	26.8741	59.6806	76.6137	48.0649	47.1172	16.8897
atcbbyb	4	466.685	196	67.9069	18.0848	14.0083	53.7126	29.0516	17.2358	29.0516	62.7635	73.8223	43.4453	43.6029	14.8321
atcbbyb	4	496.73	196	67.1862	17.1954	15.6184	55.832	27.4018	16.7662	27.4018	62.04	76.9789	47.8783	44.4296	15.2966
atcbbyb	4	526.745	196	68.1286	17.6486	14.2228	54.2092	29.7492	16.0416	29.7492	64.9676	73.8162	42.8186	41.0778	13.4807
atcbbyb	4	556.79	196	66.6468	15.7673	17.586	56.5021	27.7329	15.7651	27.7329	63.7568	77.3265	47.8745	42.4662	14.2115
atcbbyb	4	586.79	196	68.0644	14.9886	16.947	56.7815	27.8915	15.327	27.8915	64.5361	77.4563	47.8378	41.573	13.738
atcbbyb	4	616.815	196	66.5397	17.0601	16.4001	56.9316	28.1843	14.884	28.1843	65.441	77.3744	47.4659	40.5342	13.2024
atcbbyb	5	2.535	196				80.4866	20.1256	0	19.5134	100	100	100	0	0
atcbbyb	5	13.005	196	63.1549	36.8451	0	67.7104	27.8986	4.391	27.8986	86.4013	87.4563	61.1526	16.2515	3.9348
atcbbyb	5	76.595	196	7.8705	0	92.1295	3.9656	90.209	5.8253	90.209	93.9341	5.0294	1.1077	7.271	1.6144
atcbbyb	5	106.625	196	30.7983	18.3926	50.8091	12.3384	40.8513	46.8103	40.8513	46.6011	19.0096	7.6102	62.1318	28.6468
atcbbyb	5	136.595	196	43.4496	39.7283	16.822	23.8858	30.8825	45.2317	30.8825	40.5739	38.7191	19.4881	68.6632	36.6159
atcbbyb	5	166.63	196	49.0103	47.6149	3.3748	28.2228	27.1727	44.6045	27.1727	37.857	47.0072	26.1704	71.5439	41.0379
atcbbyb	5	196.625	196	51.0816	46.0003	2.9182	32.3632	25.8358	41.8011	25.8358	38.1978	53.7111	31.5626	71.1851	40.4488
atcbbyb	5	226.64	196	51.8671	43.8432	4.2897	34.2481	25.4596	40.2924	25.4596	38.7206	56.5343	33.8944	70.633	39.5651
atcbbyb	5	256.655	196	52.3994	40.7723	6.8283	36.0658	25.0323	38.9019	25.0323	39.1532	59.2756	36.3026	70.1751	38.8518
atcbbyb	5	286.625	196	53.1981	37.4227	9.3792	37.7525	24.8731	37.3745	24.8731	39.9583	61.5582	38.2436	69.3197	37.5652
atcbbyb	5	316.615	196	56.917	32.9951	10.0879	38.8371	24.9825	36.1804	24.9825	40.8459	62.7946	39.17	68.3724	36.2057
atcbbyb	5	346.66	196	58.1416	34.2539	7.6045	39.9665	25.1926	34.8408	25.1926	41.9643	63.9636	39.9728	67.1726	34.5744
atcbbyb	5	376.665	196	58.9726	32.2679	8.7595	39.1219	27.5734	33.3048	27.5734	45.2927	60.8856	35.7497	63.5644	30.1965
atcbbyb	5	406.715	196	57.1333	30.6354	12.2313	41.8173	26.0825	32.1002	26.0825	44.8286	65.3213	40.397	64.0707	30.768
atcbbyb	5	436.725	196	66.6054	31.1542	2.2404	43.1033	25.315	31.5817	25.315	44.493	67.513	42.9017	64.4362	31.1886
atcbbyb	5	466.685	196	58.618	30.5628	10.8192	46.0236	26.1624	27.814	26.1624	48.4701	69.9485	44.3247	60.0728	26.5782
atcbbyb	5	496.73	196	59.7222	30.0094	10.2683	45.4047	25.7292	28.8661	25.7292	47.1272	69.6804	44.4648	61.5537	28.048
atcbbyb	5	526.745	196	60.7746	29.1693	10.0561	44.7329	27.2788	27.9883	27.2788	49.3582	67.5684	41.3184	59.0895	25.6502
atcbbyb	5	556.79	196	60.195	28.32	11.485	46.5384	26.0592	27.4024	26.0592	48.7437	70.595	44.9979	59.7701	26.2886
atcbbyb	5	586.79	196	61.3074	28.48	10.2125	47.059	26.0369	26.9041	26.0369	49.1809	71.1685	45.5404	59.286	25.8327
atcbbyb	5	616.815	196	56.6085	27.9267	15.4649	46.7086	26.8067	26.4847	26.8067	50.3021	70.1052	43.9032	58.041	24.6997
atcbbyab	1	2.535	196				80.308	19.7227	0	19.692	100	100	100	0	0
atcbbyab	1	13.005	196	43.0692	56.9308	0	71.7251	26.8992	1.3757	26.8992	95.1344	90.2479	65.5097	5.8156	1.2786
atcbbyab	1	76.595	196	8.001	3.2171	88.7819	0.5064	96.2524	3.2411	96.2524	96.7424	0.635	0.1293	3.8959	0.8418
atcbbyab	1	106.625	196	14.399	25.6197	59.9813	6.5923	55.0631	38.3447	55.0631	58.9492	9.3397	2.9414	48.1695	17.4094
atcbbyab	1	136.595	196	19.1433	68.1419	12.7148	8.705	42.6951	48.5999	42.6951	46.7661	13.278	5.0091	61.8081	28.4575
atcbbyab	1	166.63	196	19.9271	73.7296	6.3432	12.889	36.7324	50.3786	36.7324	42.1674	20.3986	8.6207	66.8103	34.2876
atcbbyab	1	196.625	196	24.7528	69.6364	5.6108	15.8096	33.9908	50.1996	33.9908	40.3738	25.43	11.427	68.7334	36.9214
atcbbyab	1	226.64	196	26.2104	66.3772	7.4124	18.813	32.0771	49.1099	32.0771	39.5101	30.5113	14.4091	69.6532	38.275
atcbbyab	1	256.655	196	29.6572	63.8366	6.5062	21.1813	30.7242	48.0944	30.7242	38.9809	34.5311	16.9373	70.2147	39.134
atcbbyab	1	286.625	196	32.3983	62.7751	4.8266	23.0442	29.863	47.0928	29.863	38.8054	37.6337	18.9583	70.4006	39.424
atcbbyab	1	316.615	196	33.8794	62.6471	3.4735	24.1034	29.2646	46.632	29.2646	38.5585	39.4612	20.2352	70.6618	39.8366
atcbbyab	1	346.66	196	35.0001	59.6367	5.3632	24.6103	29.5192	45.8704	29.5192	39.1555	40.0521	20.4826	70.0296	38.8479
atcbbyab	1	376.665	196	35.0199	59.4738	5.5063	25.7007	28.559	45.7403	28.559	38.4378	42.1278	22.1093	70.7893	40.0402
atcbbyab	1	406.715	196	37.4725	56.666	5.8614	26.4355	28.2624	45.3021	28.2624	38.4186	43.3406	22.98	70.8096	40.0727
atcbbyab	1	436.725	196	38.9171	56.3165	4.7664	26.8709	27.905	45.224	27.905	38.1586	44.1716	23.6577	71.0839	40.516
atcbbyab	1	466.685	196	39.8586	56.1613	3.98	27.2779	27.7319	44.9902	27.7319	38.1341	44.8519	24.1659	71.1098	40.5582
atcbbyab	1	496.73	196	37.9842	55.6904	6.3254	27.8196	27.1674	45.013	27.1674	37.6382	45.9787	25.158	71.6319	41.4218
atcbbyab	1	526.745	196	39.6258	56.4326	3.9415	27.7741	27.4589	44.7671	27.4589	38.018	45.7224	24.8502	71.2322	40.7583
atcbbyab	1	556.79	196	38.4494	55.6075	5.9431	26.8194	28.9006	44.28	28.9006	39.4922	43.5037	22.7989	69.6722	38.3036
atcbbyab	1	586.79	196	37.7256	52.635	9.6393	27.6395	27.5609	44.7996	27.5609	38.0883	45.4678	24.6382	71.1581	40.637
atcbbyab	1	616.815	196	42.5806	54.2172	3.2022	27.7305	27.594	44.6755	27.594	38.182	45.5736	24.6897	71.0592	40.4758
atcbbyab	2	2.535	196				78.4355	21.5645	0	21.5645	100	97.2052	87.0399	0	0
atcbbyab	2	13.005	196	36.9939	63.0061	0	73.1771	25.0677	1.7552	25.0677	93.4564	91.9146	69.8563	7.7903	1.7504
atcbbyab	2	76.595	196	16.4889	6.0396	77.4716	0.2891	93.6327	6.0782	93.6327	93.9042	0.3627	0.0739	7.2583	1.6229
atcbbyab	2	106.625	196	23.9947	40.5689	35.4364	11.1963	43.1623	45.6413	43.1623	48.6042	16.7088	6.2075	59.6372	26.4359
atcbbyab	2	136.595	196	26.8362	61.5769	11.587	14.8532	33.8554	51.2914	33.8554	39.7612	23.7925	10.4987	69.2379	37.8753
atcbbyab	2	166.63	196	33.1739	58.9367	7.8894	18.2699	31.0651	50.665	31.0651	38.0094	29.7723	14.0737	71.0938	40.7732
atcbbyab	2	196.625	196	34.7568	54.6921	10.5511	21.1755	29.3723	49.4522	29.3723	37.2629	34.7744	17.2521	71.8791	42.0908
atcbbyab	2	226.64	196	35.149	54.581	10.27	23.3071	27.6299	49.0631	27.6299	36.0266	38.7885	20.1862	73.1722	44.3932
atcbbyab	2	256.655	196	37.5845	51.6212	10.7943	24.6794	26.9091	48.4115	26.9091	35.726	41.2103	21.9473	73.485	44.977
atcbbyab	2	286.625	196	44.3922	49.7921	5.8156	26.2354	26.2824	47.4821	26.2824	35.6301	43.8559	23.8874	73.5847	45.1653
atcbbyab	2	316.615	196	40.1374	48.7831	11.0795	27.7554	26.2403	46.0043	26.2403	36.3214	46.0418	25.3118	72.8647	43.8299
atcbbyab	2	346.66	196	46.4695	47.3904	6.1401	27.1719	25.7777	47.0504	25.7777	35.3953	45.5423	25.2244	73.8286	45.6309
atcbbyab	2	376.665	196	44.8536	43.4459	11.7005	28.141	25.5896	46.2694	25.5896	35.6109	47.0515	26.3161	73.6047	45.2032
atcbbyab	2	406.715	196	47.0844	43.3153	9.6003	28.5429	25.4074	46.0497	25.4074	35.5562	47.7529	26.8833	73.6616	45.3112
atcbbyab	2	436.725	196	48.0551	43.8345	8.1104	28.9166	25.0679	46.0155	25.0679	35.2655	48.5386	27.6041	73.9632	45.8909
atcbbyab	2	466.685	196	43.1418	42.707	14.1512	28.8921	25.393	45.7149	25.393	35.7105	48.2532	27.2277	73.5012	45.0075
atcbbyab	2	496.73	196	47.141	42.9625	9.8965	28.7297	25.5343	45.736	25.5343	35.8274	47.9191	26.9248	73.3795	44.7789
atcbbyab	2	526.745	196	46.5002	41.7329	11.7669	29.3223	24.9994	45.6783	24.9994	35.371	49.1602	28.0681	73.8538	45.6794
atcbbyab	2	556.79	196	50.498	41.1432	8.3589	29.3019	25.0518	45.6463	25.0518	35.4349	49.0902	27.9899	73.7875	45.552
atcbbyab	2	586.79	196	48.2436	41.2105	10.5459	29.3534	25.0617	45.5849	25.0617	35.4747	49.1543	28.0281	73.7462	45.4728
atcbbyab	2	616.815	196	46.1612	42.1538	11.685	29.7301	24.6982	45.5717	24.6982	35.1476	49.9718	28.8056	74.0854	46.1286
atcbbyab	3	2.535	196				76.6851	23.3149	0	23.3149	100	97.3977	88.8387	0	0
atcbbyab	3	13.005	196	34.0995	65.9005	0	71.3323	27.4813	1.1865	27.4813	95.8613	91.4309	70.1089	5.0108	1.0793
atcbbyab	3	76.595	196	9.785	15.645	74.5701	0	97.303	2.697	98.1973	97.303	0	0	3.2671	0.6929
atcbbyab	3	106.625	196	16.4983	48.2844	35.2174	10.91	40.3717	48.7182	40.3717	45.3157	17.4129	7.2992	63.9386	30.1685
atcbbyab	3	136.595	196	24.7658	71.3204	3.9137	14.2392	33.8289	51.932	33.8289	39.4456	23.9893	11.369	70.2626	38.3784
atcbbyab	3	166.63	196	22.9857	66.8897	10.1246	18.1957	30.155	51.6493	30.155	36.8624	31.5282	16.298	72.9796	42.8198
atcbbyab	3	196.625	196	26.7466	66.8787	6.3748	19.4462	28.8154	51.7384	28.8154	35.7716	34.1295	18.2279	74.113	44.8879
atcbbyab	3	226.64	196	28.2758	66.0704	5.6538	20.9577	28.0035	51.0388	28.0035	35.4285	36.9355	20.2142	74.4677	45.5647
atcbbyab	3	256.655	196	29.0026	60.7106	10.2868	23.1502	27.7382	49.1116	27.7382	36.094	40.4741	22.5425	73.7788	44.2635
atcbbyab	3	286.625	196	32.5546	59.1605	8.2849	24.6125	27.1115	48.276	27.1115	35.9629	43.0978	24.5204	73.9149	44.5162
atcbbyab	3	316.615	196	34.3675	59.3912	6.2413	24.7046	27.2321	48.0633	27.2321	36.167	43.1542	24.503	73.7031	44.1238
atcbbyab	3	346.66	196	30.0819	60.1749	9.7432	25.762	26.5926	47.6454	26.5926	35.8207	45.1874	26.1664	74.0622	44.7921
atcbbyab	3	376.665	196	34.9422	58.6959	6.3619	22.5207	26.2095	51.2699	26.2095	33.8277	40.5025	23.2085	76.1104	48.904
atcbbyab	3	406.715	196	35.0944	55.1643	9.7413	25.7829	27.4557	46.7613	27.4557	36.9938	44.6076	25.3643	72.8424	42.5788
atcbbyab	3	436.725	196	36.7364	56.4861	6.7775	26.2889	26.7574	46.9537	26.7574	36.3003	45.8497	26.5371	73.5647	43.8699
atcbbyab	3	466.685	196	34.4812	54.7582	10.7606	26.7352	26.4209	46.844	26.4209	36.0621	46.7594	27.3313	73.812	44.3248
atcbbyab	3	496.73	196	38.9847	53.822	7.1933	26.7143	26.611	46.6746	26.611	36.3113	46.5857	27.1149	73.5532	43.849
atcbbyab	3	526.745	196	37.9761	54.6681	7.3558	26.7233	26.5769	46.6998	26.5769	36.2692	46.6244	27.1588	73.597	43.929
atcbbyab	3	556.79	196	39.5018	54.7843	5.7139	26.8681	26.4314	46.7005	26.4314	36.1421	46.9474	27.4563	73.729	44.1715
atcbbyab	3	586.79	196	29.499	54.3078	16.1931	26.6147	26.6415	46.7438	26.6415	36.3036	46.4161	26.9828	73.5613	43.8638
atcbbyab	3	616.815	196	36.7297	54.262	9.0083	22.7254	26.1479	51.1267	26.1479	33.8376	40.8654	23.4747	76.1002	48.8823
atcbbyab	4	2.535	196				78.3412	21.6588	0	21.6588	100	97.1796	86.9779	0	0
atcbbyab	4	13.005	196	30.0212	69.9788	0	73.2129	24.9719	1.8152	24.9719	93.2235	92.0978	70.5002	8.0719	1.8173
atcbbyab	4	76.595	196	9.5152	2.0468	88.438	1.878	93.0434	5.0786	93.0434	94.8242	2.3542	0.4854	6.1687	1.3646
atcbbyab	4	106.625	196	22.7361	22.4151	54.8488	14.1629	43.3465	42.4906	43.3465	50.4986	20.907	7.8569	57.5651	24.5063
atcbbyab	4	136.595	196	28.6159	48.4199	22.9643	18.2505	34.4524	47.2971	34.4524	42.1439	28.664	12.7383	66.7143	34.3206
atcbbyab	4	166.63	196	31.9038	56.5157	11.5805	21.708	30.3255	47.9665	30.3255	38.7338	35.1847	17.2134	70.3557	39.5431
atcbbyab	4	196.625	196	37.8929	54.6739	7.4332	24.7757	28.0574	47.1669	28.0574	37.2984	40.7489	21.234	71.869	42.0271
atcbbyab	4	226.64	196	38.401	56.3595	5.2395	27.4028	27.1103	45.4869	27.1103	37.3434	45.0483	24.306	71.8217	41.9462
atcbbyab	4	256.655	196	40.579	50.1785	9.2424	28.9311	26.295	44.7738	26.295	36.9994	47.734	26.4573	72.1826	42.5687
atcbbyab	4	286.625	196	41.8934	50.4616	7.645	30.0693	25.8411	44.0897	25.8411	36.9524	49.6368	27.9812	72.2319	42.6547
atcbbyab	4	316.615	196	43.2111	49.3973	7.3916	30.7873	25.6736	43.5391	25.6736	37.0938	50.7456	28.8362	72.0836	42.3967
atcbbyab	4	346.66	196	42.5883	48.1432	9.2685	31.3724	25.5165	43.111	25.5165	37.1812	51.6623	29.5652	71.992	42.2383
atcbbyab	4	376.665	196	45.9557	48.3101	5.7342	31.1029	25.3735	43.5236	25.3735	36.8281	51.4113	29.4764	72.362	42.883
atcbbyab	4	406.715	196	45.9601	45.6394	8.4005	33.2362	25.403	41.3607	25.403	38.0491	54.2412	31.4616	71.079	40.7045
atcbbyab	4	436.725	196	46.0598	45.7613	8.179	32.9037	25.0009	42.0954	25.0009	37.2612	54.1382	31.6478	71.908	42.0939
atcbbyab	4	466.685	196	53.6874	44.9	1.4126	31.5536	26.4336	42.0128	26.4336	38.6194	51.2006	28.7042	70.4768	39.7343
atcbbyab	4	496.73	196	48.0017	46.6441	5.3543	35.7599	25.612	38.6281	25.612	39.8692	57.3281	33.5743	69.1502	37.705
atcbbyab	4	526.745	196	46.648	45.0498	8.3022	33.4664	25.1594	41.3742	25.1594	37.8145	54.748	31.9862	71.3262	41.1121
atcbbyab	4	556.79	196	46.1436	46.6561	7.2002	33.1634	25.1939	41.6427	25.1939	37.6948	54.3194	31.6532	71.4523	41.3222
atcbbyab	4	586.79	196	46.4821	45.5169	8.001	33.2874	24.9642	41.7484	24.9642	37.4205	54.6782	32.064	71.7407	41.8083
atcbbyab	4	616.815	196	49.5673	45.5829	4.8498	33.0007	25.2907	41.7085	25.2907	37.7478	54.0233	31.3773	71.3965	41.229
atcbbyab	5	2.535	196				78.9268	21.0732	0	21.0732	100	99.7211	98.6764	0	0
atcbbyab	5	13.005	196	45.6897	54.3103	0	69.6764	28.675	1.6487	28.675	94.5631	89.089	64.018	6.5572	1.4374
atcbbyab	5	76.595	196	7.8672	1.7914	90.3414	0.1483	96.0946	3.7571	96.0946	96.2373	0.1889	0.0407	4.5409	0.9774
atcbbyab	5	106.625	196	15.0092	9.4717	75.5191	9.4823	54.3127	36.205	54.3127	60.0023	13.6459	4.5997	47.3203	16.6651
atcbbyab	5	136.595	196	23.9596	38.4822	37.5581	12.9914	43.0373	43.9713	43.0373	49.4633	19.9112	7.953	59.224	25.5425
atcbbyab	5	166.63	196	27.9266	54.4264	17.647	16.8916	37.1215	45.9869	37.1215	44.6664	26.855	11.9885	64.5033	30.9705
atcbbyab	5	196.625	196	30.6583	55.6391	13.7026	19.3393	34.5132	46.1475	34.5132	42.7881	31.2473	14.763	66.5409	33.4275
atcbbyab	5	226.64	196	33.8495	56.4033	9.7472	21.4292	31.7566	46.8141	31.7566	40.4179	35.3978	17.7783	69.0852	36.8538
atcbbyab	5	256.655	196	30.6085	55.0706	14.3209	22.5091	30.9622	46.5288	30.9622	39.9559	37.3512	19.1534	69.5774	37.569
atcbbyab	5	286.625	196	35.4914	55.6833	8.8253	22.8472	30.1508	47.0019	30.1508	39.0794	38.2502	19.9643	70.5076	38.9723
atcbbyab	5	316.615	196	36.0546	53.4955	10.4498	24.6943	28.5249	46.7807	28.5249	37.8788	41.8703	22.8083	71.7739	40.9999
atcbbyab	5	346.66	196	38.7235	54.6427	6.6338	24.3581	29.1101	46.5319	29.1101	38.484	41.0337	22.0454	71.1367	39.962
atcbbyab	5	376.665	196	34.55	52.6579	12.7921	25.014	28.7741	46.2119	28.7741	38.3727	42.1883	22.9034	71.2542	40.1506
atcbbyab	5	406.715	196	46.0981	52.8355	1.0664	22.3832	27.9542	49.6625	27.9542	36.0157	38.7571	21.0958	73.72	44.4142
atcbbyab	5	436.725	196	40.5734	51.0196	8.4069	28.1705	28.5674	43.2622	28.5674	39.7711	46.8319	25.9802	69.774	37.8598
atcbbyab	5	466.685	196	41.2186	52.5102	6.2712	25.7399	27.7848	46.4754	27.7848	37.4155	43.8647	24.4072	72.2601	41.8173
atcbbyab	5	496.73	196	42.7404	51.0733	6.1863	25.936	27.5764	46.4876	27.5764	37.2332	44.2884	24.7791	72.451	42.1444
atcbbyab	5	526.745	196	36.8287	50.6549	12.5164	26.0868	27.5431	46.3702	27.5431	37.264	44.5305	24.9533	72.4187	42.0888
atcbbyab	5	556.79	196	42.233	50.4662	7.3008	25.1465	27.4805	47.373	27.4805	36.7124	43.1927	24.1087	72.9951	43.0969
atcbbyab	5	586.79	196	42.6071	50.7473	6.6456	27.1672	27.6399	45.1929	27.6399	37.9498	46.0278	25.8958	71.6994	40.8766
atcbbyab	5	616.815	196	41.8919	48.9274	9.1807	26.1424	27.3941	46.4635	27.3941	37.0904	44.712	25.1424	72.6003	42.4028

## Sheet: Fig 3 analysis
Fig 3: Dual-PAM analysis of cbby mutants in light induction experiments (196 µmol photons m-2 s-1).
in 100%
Fv/Fm						Y(II)						Y(NPQ)						Y(NO)						qP						Y(I)						Y(ND)						Y(NA)
replicate	Col-0	atcbbya	atcbbyb	atcbbyab		replicate	Col-0	atcbbya	atcbbyb	atcbbyab		replicate	Col-0	atcbbya	atcbbyb	atcbbyab		replicate	Col-0	atcbbya	atcbbyb	atcbbyab		replicate	Col-0	atcbbya	atcbbyb	atcbbyab		replicate	Col-0	atcbbya	atcbbyb	atcbbyab		replicate	Col-0	atcbbya	atcbbyb	atcbbyab		replicate	Col-0	atcbbya	atcbbyb	atcbbyab
1	82.0919	81.9358	82.3747	80.308		1	61.0415	61.3647	56.1647	27.7305		1	10.7047	9.8504	16.592	44.6755		1	28.2538	28.7849	27.2433	27.594		1	80.0832	79.6035	76.0653	45.5736		1	64.015	63.5609	59.4191	42.5806		1	18.5635	16.4903	19.6791	54.2172		1	17.4215	19.9488	20.9018	3.2022
2	82.7909	82.0528	81.6038	78.4355		2	63.0729	61.1312	59.5287	29.7301		2	9.6325	11.3902	11.2194	45.5717		2	27.2946	27.4786	29.2519	24.6982		2	81.2696	80.009	78.6444	49.9718		2	64.1698	62.9343	63.923	46.1612		2	14.7264	16.5563	15.5299	42.1538		2	21.1038	20.5094	20.5471	11.685
3	81.9339	83.1683	82.607	76.6851		3	59.8867	61.9024	54.8305	22.7254		3	12.5315	10.4953	18.4627	51.1267		3	27.5818	27.6023	26.7068	26.1479		3	79.0612	79.54	74.8555	40.8654		3	60.3801	64.8688	63.6105	36.7297		3	16.0306	18.5995	23.8758	54.262		3	23.5892	16.5316	12.5137	9.0083
4	80.9667	81.0817	81.1877	78.3412		4	57.6559	46.962	56.9316	33.0007		4	13.2939	22.9871	14.884	41.7085		4	29.0502	30.0509	28.1843	25.2907		4	77.3654	66.3515	77.3744	54.0233		4	62.9211	57.6518	66.5397	49.5673		4	21.5895	32.3672	17.0601	45.5829		4	15.4894	9.981	16.4001	4.8498
5	81.6474	81.7029	80.4866	78.9268		5	54.036	55.4194	46.7086	26.1424		5	18.8812	15.7931	26.4847	46.4635		5	27.0829	28.7875	26.8067	27.3941		5	74.5716	75.5932	70.1052	44.712		5	61.384	68.5653	56.6085	41.8919		5	27.8649	23.3527	27.9267	48.9274		5	10.7511	8.082	15.4649	9.1807
Fv/Fm						Y(II)						Y(NPQ)						Y(NO)						1-qP						Y(I)						Y(ND)						Y(NA)
replicate	Col-0	atcbbya	atcbbyb	atcbbyab		replicate	Col-0	atcbbya	atcbbyb	atcbbyab		replicate	Col-0	atcbbya	atcbbyb	atcbbyab		replicate	Col-0	atcbbya	atcbbyb	atcbbyab		replicate	Col-0	atcbbya	atcbbyb	atcbbyab		replicate	Col-0	atcbbya	atcbbyb	atcbbyab		replicate	Col-0	atcbbya	atcbbyb	atcbbyab		replicate	Col-0	atcbbya	atcbbyb	atcbbyab
1	0.820919	0.819358	0.823747	0.80308		1	0.610415	0.613647	0.561647	0.277305		1	0.107047	0.098504	0.16592	0.446755		1	0.282538	0.287849	0.272433	0.27594		1	0.199168	0.203965	0.239347	0.544264		1	0.64015	0.635609	0.594191	0.425806		1	0.185635	0.164903	0.196791	0.542172		1	0.174215	0.199488	0.209018	0.032022
2	0.827909	0.820528	0.816038	0.784355		2	0.630729	0.611312	0.595287	0.297301		2	0.096325	0.113902	0.112194	0.455717		2	0.272946	0.274786	0.292519	0.246982		2	0.187304	0.19991	0.213556	0.500282		2	0.641698	0.629343	0.63923	0.461612		2	0.147264	0.165563	0.155299	0.421538		2	0.211038	0.205094	0.205471	0.11685
3	0.819339	0.831683	0.82607	0.766851		3	0.598867	0.619024	0.548305	0.227254		3	0.125315	0.104953	0.184627	0.511267		3	0.275818	0.276023	0.267068	0.261479		3	0.209388	0.2046	0.251445	0.591346		3	0.603801	0.648688	0.636105	0.367297		3	0.160306	0.185995	0.238758	0.54262		3	0.235892	0.165316	0.125137	0.090083
4	0.809667	0.810817	0.811877	0.783412		4	0.576559	0.46962	0.569316	0.330007		4	0.132939	0.229871	0.14884	0.417085		4	0.290502	0.300509	0.281843	0.252907		4	0.226346	0.336485	0.226256	0.459767		4	0.629211	0.576518	0.665397	0.495673		4	0.215895	0.323672	0.170601	0.455829		4	0.154894	0.09981	0.164001	0.048498
5	0.816474	0.817029	0.804866	0.789268		5	0.54036	0.554194	0.467086	0.261424		5	0.188812	0.157931	0.264847	0.464635		5	0.270829	0.287875	0.268067	0.273941		5	0.254284	0.244068	0.298948	0.55288		5	0.61384	0.685653	0.566085	0.418919		5	0.278649	0.233527	0.279267	0.489274		5	0.107511	0.08082	0.154649	0.091807
Kruskal-Wallis Test, α = 0,05
Chi2	DF	P				Chi2	DF	P				Chi2	DF	P				Chi2	DF	P				Chi2	DF	P				Chi2	DF	P				Chi2	DF	P				Chi2	DF	P
10.9543	3	0.0119757				12.1657	3	0.00683652				11.96	3	0.00752145				7.11429	3	0.0683429				11.8914	3	0.00776449				10.9314	3	0.0121025				11.0229	3	0.0116029				9.03429	3	0.0288385
Multiple comparison, BH corrected p-value
Genotype1	Genotype2	Z	P	P.adjusted		Genotype1	Genotype2	Z	P	P.adjusted		Genotype1	Genotype2	Z	P	P.adjusted		Genotype1	Genotype2	Z	P	P.adjusted		Genotype1	Genotype2	Z	P	P.adjusted		Genotype1	Genotype2	Z	P	P.adjusted		Genotype1	Genotype2	Z	P	P.adjusted		Genotype1	Genotype2	Z	P	P.adjusted
atcbbya	atcbbyab	2.88642	0.00194825	0.0116895		atcbbya	atcbbyab	2.99333	0.00137977	0.00413932		atcbbya	atcbbyab	-2.93987	0.00164173	0.00492519		atcbbya	atcbbyab	2.61916	0.00440733	0.026444		atcbbya	atcbbyab	-2.77952	0.00272199	0.00816597		atcbbya	atcbbyab	2.93987	0.00164173	0.00985038		atcbbya	atcbbyab	-2.51226	0.00599811	0.0119962		atcbbya	atcbbyab	1.76392	0.0388724	0.0777447
atcbbya	atcbbyb	0.48107	0.315233	0.47285		atcbbya	atcbbyb	1.01559	0.154912	0.185894		atcbbya	atcbbyb	-0.908688	0.181757	0.218109		atcbbya	atcbbyb	1.44321	0.0744806	0.148961		atcbbya	atcbbyb	-0.694879	0.243565	0.292279		atcbbya	atcbbyb	0.427618	0.334465	0.501697		atcbbya	atcbbyb	0	0.5	0.5		atcbbya	atcbbyb	-0.694879	0.243565	0.292279
atcbbyab	atcbbyb	-2.40535	0.00807847	0.0161569		atcbbyab	atcbbyb	-1.97773	0.0239794	0.0479588		atcbbyab	atcbbyb	2.03119	0.0211181	0.0422362		atcbbyab	atcbbyb	-1.17595	0.119808	0.179711		atcbbyab	atcbbyb	2.08464	0.0185511	0.0371022		atcbbyab	atcbbyb	-2.51226	0.00599811	0.0119962		atcbbyab	atcbbyb	2.51226	0.00599811	0.0179943		atcbbyab	atcbbyb	-2.4588	0.00697005	0.0209101
atcbbya	Col0	0.160357	0.4363	0.4363		atcbbya	Col0	-0.0534522	0.478686	0.478686		atcbbya	Col0	0.106904	0.457432	0.457432		atcbbya	Col0	0.96214	0.16799	0.201587		atcbbya	Col0	0.374166	0.354141	0.354141		atcbbya	Col0	0.374166	0.354141	0.424969		atcbbya	Col0	0.48107	0.315233	0.37828		atcbbya	Col0	-0.96214	0.16799	0.251984
atcbbyab	Col0	-2.72606	0.00320472	0.00961417		atcbbyab	Col0	-3.04678	0.00115654	0.00693925		atcbbyab	Col0	3.04678	0.00115654	0.00693925		atcbbyab	Col0	-1.65702	0.0487577	0.146273		atcbbyab	Col0	3.15368	0.000806122	0.00483673		atcbbyab	Col0	-2.56571	0.00514827	0.0154448		atcbbyab	Col0	2.99333	0.00137977	0.00827865		atcbbyab	Col0	-2.72606	0.00320472	0.0192283
atcbbyb	Col0	-0.320713	0.374214	0.449057		atcbbyb	Col0	-1.06904	0.142525	0.213787		atcbbyb	Col0	1.01559	0.154912	0.232368		atcbbyb	Col0	-0.48107	0.315233	0.315233		atcbbyb	Col0	1.06904	0.142525	0.213787		atcbbyb	Col0	-0.0534522	0.478686	0.478686		atcbbyb	Col0	0.48107	0.315233	0.47285		atcbbyb	Col0	-0.267261	0.394634	0.394634

## Sheet: Fig 4
Fig 4: Raw data, assimilation rates and Chl a parameters of Col-0, atcbbyab and rbcs1a3b-1. CO(2) assimilation [µmol CO2/gFW*h], PAR [µmol/m2s1], CO2 [ppm].
GT	replicate	cond	CO2abs [ppm]	CO2abs [Pa]	PARbot [µmol m-2 s-1]	CO2_assim_pos [µmol CO2/gFW*h]	Y(II)	ETR [µmol m-2 s-1]	qP	qN	NPQ	Y(NPQ)	ci [ppm]	ca [ppm]	ci [Pa]	ca [Pa]
Col-0	1	control	450	45.5962	0	0	0.8129	0.32	0.9967	0.0102	0.0087	0.0016	449.647	450.18	45.5605	45.6145
Col-0	1	control	450	45.5962	50	30.4478	0.7336	15.24	0.9247	0.164	0.1618	0.0371	419.181	448.1	42.4735	45.4037
Col-0	1	control	450	45.5962	100	61.0283	0.7404	31.12	0.9392	0.1943	0.1978	0.0429	392.616	446.54	39.7818	45.2457
Col-0	1	control	450	45.5962	300	140.098	0.6048	76.31	0.8033	0.3704	0.4639	0.1252	333.515	441.91	33.7934	44.7765
Col-0	1	control	450	45.5962	600	200.45	0.4311	108.36	0.629	0.5903	1.0481	0.2911	309.564	438.51	31.3666	44.432
Col-0	1	control	450	45.5962	1200	245.18	0.2489	125.51	0.4007	0.7203	1.7191	0.4749	305.769	436.19	30.9821	44.197
Col-0	1	control	50	5.06625	1200	18.4592	0.1383	69.72	0.2361	0.7728	2.1556	0.5886	40.1253	48.55	4.0657	4.91933
Col-0	1	control	200	20.265	1200	133.262	0.1936	97.63	0.3296	0.7704	2.1324	0.5489	138.517	192.25	14.0353	19.4797
Col-0	1	control	900	91.1925	1200	344.268	0.2593	130.76	0.4329	0.7544	1.986	0.4926	754.619	882.29	76.4617	89.398
Col-0	1	control	1200	121.59	1200	364.071	0.2541	128.25	0.4254	0.7568	2.0071	0.4978	1044.94	1181.1	105.879	119.675
Col-0	2	control	450	45.5962	0	0	0.817	0	0.9963	0.0085	0.0072	0.0013	448.32	449.64	45.426	45.5598
Col-0	2	control	450	45.5962	50	47.5403	0.7397	15.37	0.9273	0.1653	0.1639	0.0366	426.748	446.18	43.2402	45.2092
Col-0	2	control	450	45.5962	100	87.9448	0.7449	31.31	0.9396	0.1956	0.2001	0.0425	406.824	442.98	41.2215	44.8849
Col-0	2	control	450	45.5962	300	202.492	0.6128	77.62	0.7971	0.3217	0.3803	0.1067	354.861	433.78	35.9563	43.9528
Col-0	2	control	450	45.5962	600	276.816	0.4248	107	0.6158	0.5926	1.0626	0.2963	330.759	427.93	33.5141	43.36
Col-0	2	control	450	45.5962	1200	335.656	0.2391	120.57	0.3857	0.7315	1.8121	0.4903	321.875	423.28	32.614	42.8888
Col-0	2	control	50	5.06625	1200	29.0636	0.1372	69.1	0.2349	0.7824	2.269	0.5989	39.5153	47.47	4.00389	4.8099
Col-0	2	control	200	20.265	1200	183.4	0.1924	97.13	0.329	0.7813	2.2572	0.5596	139.546	185.09	14.1395	18.7542
Col-0	2	control	900	91.1925	1200	455.344	0.2439	123	0.4105	0.769	2.1332	0.5148	759.45	865.19	76.9513	87.6654
Col-0	2	control	1200	121.59	1200	476.885	0.2369	119.58	0.3998	0.7712	2.1551	0.5212	1052.14	1163.16	106.608	117.857
Col-0	3	control	450	45.5962	0	0	0.8162	0.32	0.997	0.0117	0.01	0.0018	450.806	450.14	45.6779	45.6104
Col-0	3	control	450	45.5962	50	44.5567	0.7436	15.45	0.9341	0.169	0.1681	0.0369	424.767	446.91	43.0395	45.2832
Col-0	3	control	450	45.5962	100	88.1971	0.741	31.15	0.9384	0.2074	0.2147	0.0458	401.992	443.82	40.7319	44.9701
Col-0	3	control	450	45.5962	300	203.834	0.6079	76.41	0.7997	0.3553	0.4378	0.1194	347.108	435.8	35.1707	44.1574
Col-0	3	control	450	45.5962	600	273.266	0.4223	106.36	0.6223	0.6169	1.1599	0.3102	324.055	431.18	32.8349	43.6893
Col-0	3	control	450	45.5962	1200	324.786	0.2284	115.07	0.3738	0.7432	1.9017	0.5057	316.348	427.65	32.054	43.3316
Col-0	3	control	50	5.06625	1200	21.5774	0.1312	66.14	0.2252	0.7826	2.2675	0.6029	41.5924	48.28	4.21434	4.89197
Col-0	3	control	200	20.265	1200	173.466	0.1801	90.81	0.3101	0.7847	2.2899	0.5707	139.895	187.95	14.1748	19.044
Col-0	3	control	900	91.1925	1200	458.67	0.2338	117.9	0.397	0.7742	2.1808	0.5253	750.358	869.83	76.03	88.1355
Col-0	3	control	1200	121.59	1200	476.378	0.2304	116.38	0.3922	0.7763	2.202	0.5293	1039.24	1168.12	105.301	118.36
cbbyab	1	control	450	45.5962	0	0	0.7957	0	1.0076	0.0188	0.0158	0.0032	446.315	449.8	45.2228	45.576
cbbyab	1	control	450	45.5962	50	32.5098	0.6722	14.29	0.8716	0.1392	0.1309	0.0379	426.474	447.11	43.2125	45.3034
cbbyab	1	control	450	45.5962	100	68.7234	0.6937	29.16	0.9105	0.1931	0.1918	0.0493	405.207	445.33	41.0576	45.1231
cbbyab	1	control	450	45.5962	300	129.618	0.5122	64.62	0.7607	0.5409	0.8511	0.2243	374.153	441.04	37.911	44.6884
cbbyab	1	control	450	45.5962	600	152.037	0.3015	75.93	0.5059	0.7091	1.586	0.4284	371.418	440.12	37.6339	44.5952
cbbyab	1	control	450	45.5962	1200	160.232	0.1611	81.21	0.2847	0.7561	1.9279	0.5524	376.675	439.45	38.1666	44.5273
cbbyab	1	control	50	5.06625	1200	12.7721	0.0982	49.51	0.1792	0.7803	2.1473	0.6153	43.5365	48.03	4.41134	4.86664
cbbyab	1	control	200	20.265	1200	84.6466	0.125	63.02	0.2312	0.7893	2.2394	0.6049	168.325	194.42	17.0556	19.6996
cbbyab	1	control	900	91.1925	1200	258.11	0.1782	89.84	0.3295	0.7893	2.2394	0.5681	812.751	888.18	82.352	89.9948
cbbyab	1	control	1200	121.59	1200	282.658	0.1953	98.45	0.3598	0.7868	2.2137	0.5543	1097.84	1189.42	111.238	120.518
cbbyab	2	control	450	45.5962	0	0	0.8078	0	0.997	0.0078	0.0066	0.0013	448.922	452.03	45.4871	45.8019
cbbyab	2	control	450	45.5962	50	33.1782	0.711	14.77	0.8961	0.1264	0.1194	0.0308	436.933	448.96	44.2722	45.4909
cbbyab	2	control	450	45.5962	100	59.524	0.7173	29.8	0.9093	0.1554	0.1511	0.0371	424.82	446.13	43.0449	45.2041
cbbyab	2	control	450	45.5962	300	114.622	0.5289	66.47	0.7492	0.514	0.7904	0.208	401.612	440.48	40.6934	44.6316
cbbyab	2	control	450	45.5962	600	135.292	0.3013	76.02	0.4825	0.7023	1.5856	0.4285	395.642	437.9	40.0885	44.3702
cbbyab	2	control	450	45.5962	1200	146.113	0.1543	77.74	0.2599	0.7509	1.9389	0.5579	396.186	437.22	40.1436	44.3013
cbbyab	2	control	50	5.06625	1200	13.6858	0.0903	45.52	0.1557	0.7705	2.1141	0.6176	44.9092	48.58	4.55042	4.92237
cbbyab	2	control	200	20.265	1200	75.4331	0.1185	59.67	0.2062	0.7777	2.1847	0.6047	174.031	192.87	17.6337	19.5426
cbbyab	2	control	900	91.1925	1200	216.022	0.1702	85.89	0.2971	0.7799	2.207	0.5711	830.013	883.67	84.1011	89.5379
cbbyab	2	control	1200	121.59	1200	246.964	0.1891	95.46	0.33	0.7793	2.2014	0.5576	1112.51	1182.15	112.725	119.781
cbbyab	3	control	450	45.5962	0	0	0.8157	0.32	0.9962	0.0047	0.004	0.0007	445.676	449.42	45.1581	45.5375
cbbyab	3	control	450	45.5962	50	25.3283	0.7102	14.76	0.8874	0.1365	0.1312	0.0336	430.724	446.81	43.6431	45.273
cbbyab	3	control	450	45.5962	100	44.7492	0.7154	29.72	0.8999	0.1705	0.1697	0.0413	417.41	444.23	42.2941	45.0116
cbbyab	3	control	450	45.5962	300	85.2434	0.5068	63.94	0.7261	0.5661	0.9632	0.242	392.504	439.05	39.7705	44.4867
cbbyab	3	control	450	45.5962	600	104.819	0.2955	74.43	0.4601	0.6897	1.5262	0.4256	385.93	436.51	39.1043	44.2294
cbbyab	3	control	450	45.5962	1200	115.855	0.1521	76.62	0.2478	0.7375	1.8535	0.5508	386.553	435.22	39.1675	44.0987
cbbyab	3	control	50	5.06625	1200	10.8121	0.0901	45.42	0.1505	0.7599	2.042	0.6108	43.475	47.64	4.4051	4.82712
cbbyab	3	control	200	20.265	1200	60.9319	0.1164	58.74	0.196	0.7664	2.1026	0.5988	170.298	191.96	17.2554	19.4503
cbbyab	3	control	900	91.1925	1200	175.652	0.1713	86.45	0.2894	0.7689	2.1265	0.5636	819.3	879.41	83.0156	89.1062
cbbyab	3	control	1200	121.59	1200	202.498	0.1908	96.19	0.3219	0.7679	2.1169	0.5496	1104.59	1175.97	111.923	119.155
rbcs1a3b1	1	control	450	45.5962	0	0	0.7835	0.31	0.9968	0.0102	0.0084	0.0018	448.422	448.99	45.4364	45.4939
rbcs1a3b1	1	control	450	45.5962	50	27.4946	0.6964	14.47	0.9089	0.139	0.1302	0.035	426.472	447.42	43.2123	45.3348
rbcs1a3b1	1	control	450	45.5962	100	50.8721	0.6499	27.32	0.8841	0.3006	0.3347	0.0878	409.106	446.35	41.4527	45.2264
rbcs1a3b1	1	control	450	45.5962	300	74.1994	0.3311	41.78	0.5555	0.6984	1.5099	0.4024	394.281	445.3	39.9505	45.12
rbcs1a3b1	1	control	450	45.5962	600	83.1628	0.1851	46.63	0.3243	0.7396	1.7843	0.5222	391.326	444.15	39.6511	45.0035
rbcs1a3b1	1	control	450	45.5962	1200	90.411	0.1	50.42	0.1818	0.7696	2.0317	0.6031	391.036	443.55	39.6217	44.9427
rbcs1a3b1	1	control	50	5.06625	1200	3.02925	0.0683	34.42	0.1283	0.7927	2.2594	0.6459	47.285	48.89	4.79115	4.95378
rbcs1a3b1	1	control	200	20.265	1200	46.6174	0.0827	41.72	0.1579	0.802	2.3627	0.6445	174.204	196.84	17.6512	19.9448
rbcs1a3b1	1	control	900	91.1925	1200	159.429	0.1237	62.35	0.2379	0.8072	2.4229	0.6203	822.319	894.16	83.3215	90.6008
rbcs1a3b1	1	control	1200	121.59	1200	184.318	0.1336	67.28	0.2579	0.8092	2.4477	0.6151	1108.96	1193.53	112.366	120.934
rbcs1a3b1	2	control	450	45.5962	0	0	0.7879	0	0.9971	0.0148	0.0124	0.0026	451.931	450.12	45.7919	45.6084
rbcs1a3b1	2	control	450	45.5962	50	16.5556	0.6997	14.54	0.9098	0.1525	0.1454	0.0381	434.617	448.01	44.0376	45.3946
rbcs1a3b1	2	control	450	45.5962	100	32.8902	0.6605	27.76	0.8893	0.2907	0.3215	0.0826	420.373	446.15	42.5943	45.2061
rbcs1a3b1	2	control	450	45.5962	300	55.5381	0.3647	46.01	0.5949	0.6785	1.407	0.3714	403.209	444	40.8551	44.9883
rbcs1a3b1	2	control	450	45.5962	600	67.1099	0.2037	51.19	0.3519	0.737	1.7768	0.5096	397.397	442.8	40.2662	44.8667
rbcs1a3b1	2	control	450	45.5962	1200	78.0753	0.1132	57.07	0.2032	0.7681	2.032	0.5943	394.957	441.74	40.019	44.7593
rbcs1a3b1	2	control	50	5.06625	1200	3.93353	0.0737	37.17	0.1359	0.788	2.2252	0.6391	46.6454	48.82	4.72634	4.94669
rbcs1a3b1	2	control	200	20.265	1200	42.7487	0.0922	46.5	0.1716	0.7932	2.281	0.6311	173.189	195.14	17.5484	19.7726
rbcs1a3b1	2	control	900	91.1925	1200	133.673	0.1348	67.96	0.2514	0.7949	2.3	0.603	823.453	887.87	83.4364	89.9634
rbcs1a3b1	2	control	1200	121.59	1200	152.808	0.1458	73.5	0.2726	0.7967	2.3192	0.5969	1110.55	1186.04	112.527	120.176
rbcs1a3b1	3	control	450	45.5962	0	0	0.7907	0	0.9991	0.0196	0.0165	0.0034	448.016	449.95	45.3952	45.5912
rbcs1a3b1	3	control	450	45.5962	50	19.7564	0.6949	14.44	0.9033	0.1622	0.1563	0.0412	422.179	447.97	42.7773	45.3906
rbcs1a3b1	3	control	450	45.5962	100	35.466	0.6627	27.86	0.8824	0.2601	0.2783	0.0734	402.034	446.08	40.7361	45.1991
rbcs1a3b1	3	control	450	45.5962	300	54.7221	0.3675	46.37	0.6042	0.6917	1.4842	0.3779	379.77	443.74	38.4802	44.962
rbcs1a3b1	3	control	450	45.5962	600	63.3434	0.2	50.47	0.3514	0.7546	1.9205	0.5261	374.68	442.92	37.9645	44.8789
rbcs1a3b1	3	control	450	45.5962	1200	68.9701	0.1061	53.52	0.1937	0.7831	2.1816	0.6129	375.172	442.23	38.0143	44.809
rbcs1a3b1	3	control	50	5.06625	1200	3.65898	0.0665	33.51	0.1245	0.8001	2.3648	0.6561	46.0822	49.36	4.66928	5.0014
rbcs1a3b1	3	control	200	20.265	1200	36.03	0.0877	44.28	0.1661	0.807	2.4463	0.6475	166.092	195.53	16.8293	19.8121
rbcs1a3b1	3	control	900	91.1925	1200	122.986	0.1346	67.78	0.2561	0.81	2.4832	0.617	793.436	887.54	80.3949	89.93
rbcs1a3b1	3	control	1200	121.59	1200	142.417	0.1451	73.14	0.2773	0.8126	2.5154	0.6117	1079.6	1185.36	109.39	120.107

## Sheet: Fig 4 analysis
Fig 4: data analysis, assimilation rates and Chl a parameters of Col-0, atcbbyab and rbcs1a3b-1. CO(2) assimilation [µmol CO2/gFW*h], PAR [µmol/m2s1], CO2 [ppm].
CO(2) assimilation [µmol CO2/gFW*h]											ETR(II) [µmol m-2 s-1]											Y(NPQ)											A versus pCi
PAR (µmol m-2 s-1)	Col-0			cbbyab			rbcs1a3b-1				PAR (µmol m-2 s-1)	Col-0			cbbyab			rbcs1a3b-1				PAR (µmol m-2 s-1)	Col-0			cbbyab			rbcs1a3b-1				ci [Pa]	Col-0			cbbyab			rbcs1a3b-1
	replicate 1	replicate 2	replicate 3	replicate 1	replicate 2	replicate 3	replicate 1	replicate 2	replicate 3			replicate 1	replicate 2	replicate 3	replicate 1	replicate 2	replicate 3	replicate 1	replicate 2	replicate 3			replicate 1	replicate 2	replicate 3	replicate 1	replicate 2	replicate 3	replicate 1	replicate 2	replicate 3			replicate 1	replicate 2	replicate 3	replicate 1	replicate 2	replicate 3	replicate 1	replicate 2	replicate 3
0	0	0	0	0	0	0	0	0	0		0	0.32	0	0.32	0	0	0.32	0.31	0	0		0	0.0016	0.0013	0.0018	0.0032	0.0013	0.0007	0.0018	0.0026	0.0034		4.07	18.4592
50	30.4478	47.5403	44.5567	32.5098	33.1782	25.3283	27.4946	16.5556	19.7564		50	15.24	15.37	15.45	14.29	14.77	14.76	14.47	14.54	14.44		50	0.0371	0.0366	0.0369	0.0379	0.0308	0.0336	0.035	0.0381	0.0412		14.04	133.262
100	61.0283	87.9448	88.1971	68.7234	59.524	44.7492	50.8721	32.8902	35.466		100	31.12	31.31	31.15	29.16	29.8	29.72	27.32	27.76	27.86		100	0.0429	0.0425	0.0458	0.0493	0.0371	0.0413	0.0878	0.0826	0.0734		30.98	245.18
300	140.098	202.492	203.834	129.618	114.622	85.2434	74.1994	55.5381	54.7221		300	76.31	77.62	76.41	64.62	66.47	63.94	41.78	46.01	46.37		300	0.1252	0.1067	0.1194	0.2243	0.208	0.242	0.4024	0.3714	0.3779		76.46	344.268
600	200.45	276.816	273.266	152.037	135.292	104.819	83.1628	67.1099	63.3434		600	108.36	107	106.36	75.93	76.02	74.43	46.63	51.19	50.47		600	0.2911	0.2963	0.3102	0.4284	0.4285	0.4256	0.5222	0.5096	0.5261		105.88	364.071
1200	245.18	335.656	324.786	160.232	146.113	115.855	90.411	78.0753	68.9701		1200	125.51	120.57	115.07	81.21	77.74	76.62	50.42	57.07	53.52		1200	0.4749	0.4903	0.5057	0.5524	0.5579	0.5508	0.6031	0.5943	0.6129		4		29.0636
																																	14.14		183.4
Mean					Standard deviation						Mean					Standard deviation						Mean					Standard deviation						32.61		335.656
PAR (µmol m-2 s-1)	Col-0	cbbyab	rbc1a3b-1		PAR (µmol m-2 s-1)	Col-0	cbbyab	rbc1a3b-1			PAR (µmol m-2 s-1)	Col-0	cbbyab	rbc1a3b-1		PAR (µmol m-2 s-1)	Col-0	cbbyab	rbc1a3b-1			PAR (µmol m-2 s-1)	Col-0	cbbyab	rbc1a3b-1		PAR (µmol m-2 s-1)	Col-0	cbbyab	rbc1a3b-1			76.95		455.344
0	0	0	0		0	0	0	0			0	0.213333	0.106667	0.103333		0	0.184752	0.184752	0.178979			0	0.00156667	0.00173333	0.0026		0	0.000251661	0.00130512	0.0008			106.61		476.885
50	40.8483	30.3388	21.2689		50	9.12974	4.35206	5.62414			50	15.3533	14.6067	14.4833		50	0.105987	0.274287	0.051316			50	0.0368667	0.0341	0.0381		50	0.000251661	0.00357631	0.0031			4.21			21.5774
100	79.0567	57.6655	39.7428		100	15.6136	12.0947	9.72399			100	31.1933	29.56	27.6467		100	0.102144	0.348712	0.287286			100	0.0437333	0.0425667	0.0812667		100	0.00180093	0.00619785	0.007292			14.17			173.466
300	182.141	109.828	61.4866		300	36.4168	22.5724	11.0172			300	76.78	65.01	44.72		300	0.729178	1.30931	2.55247			300	0.1171	0.224767	0.3839		300	0.00946203	0.0170048	0.0163478			32.05			324.786
600	250.178	130.716	71.2053		600	43.1018	23.9391	10.5253			600	107.24	75.46	49.43		600	1.02137	0.893141	2.45145			600	0.2992	0.4275	0.5193		600	0.00987472	0.00164621	0.0086238			76.03			458.67
1200	301.874	140.733	79.1521		1200	49.3982	22.672	10.7609			1200	120.383	78.5233	53.67		1200	5.2225	2.39316	3.32754			1200	0.4903	0.5537	0.603433		1200	0.0154	0.00372424	0.00930448			105.3			476.378
																																	4.41				12.7721
																																	17.06				84.6466
																																	38.17				160.232
																																	82.35				258.11
																																	111.24				282.658
																																	4.55					13.6858
																																	17.63					75.4331
																																	40.14					146.113
																																	84.1					216.022
																																	112.73					246.964
																																	4.41						10.8121
																																	17.26						60.9319
																																	39.17						115.855
																																	83.02						175.652
																																	111.92						202.498
																																	4.79							3.02925
																																	17.65							46.6174
																																	39.62							90.411
																																	83.32							159.429
																																	112.37							184.318
																																	4.73								3.93352
																																	17.55								42.7487
																																	40.02								78.0753
																																	83.44								133.673
																																	112.53								152.808
																																	4.67									3.65898
																																	16.83									36.03
																																	38.01									68.9701
																																	80.39									122.986
																																	109.39									142.417
																																	ci [Pa]		Col-0			cbbyab			rbcs1a3b-1
																																	X	Error Bar	Mean	SD	N	Mean	SD	N	Mean	SD	N
																																	4.09	0.11	23.03	5.45	3
																																	14.12	0.07	163.38	26.55	3
																																	31.88	0.83	301.87	49.4	3
																																	76.48	0.46	419.43	65.11	3
																																	105.93	0.65	439.11	64.99	3
																																	4.46	0.08				12.42	1.47	3
																																	17.31	0.29				73.67	11.96	3
																																	39.16	0.99				140.73	22.67	3
																																	83.16	0.88				216.59	41.23	3
																																	111.96	0.74				244.04	40.16	3
																																	4.73	0.06							3.54	0.46	3
																																	17.34	0.45							41.8	5.36	3
																																	39.22	1.06							79.15	10.76	3
																																	82.38	1.72							138.7	18.73	3
																																	111.43	1.77							159.85	21.82	3

## Sheet: Fig 5
Fig 5: Phosphate release assay and enzyme kinetics (data in %)
Fig 5a
	XuBP			RuBP			Xu5P			Ru5P
	AtCbbYA	AtCbbYB	CIP	AtCbbYA	AtCbbYB	CIP	AtCbbYA	AtCbbYB	CIP	AtCbbYA	AtCbbYB	CIP
replicate 1	99.3333	98.3333	193.667	93.3333	101	206.75	0	0	96.3333	0	0	99.25
replicate 2	93	95	196	106.3	92.6667	192.867	0	0	90.6667	0	0	99.6
replicate 3	93.6	94.1917	194.8	103.333	95.4167		0	0	98.9667	0	0
replicate 4	95.1667	99.3333		102.8	90.1667		0	0		0	0
replicate 5	100
replicate 6	98.4667
replicate 7	96
Fig 5b
mM XuBP	AtCbbYA XuBP #1	AtCbbYA XuBP #2	AtCbbYA XuBP #3	Data fitting with solver function	AtCbbYB	AtCbbYB	AtCbbYB	Data fitting with solver function
0	0	0	0	0	0	0	0	0
0.01	0.424242	0.481481	0.40251	0.425266	0.0377257	0.041154	0.0276553	0.0284752
0.02	0.672635	0.62917	0.642792	0.70925	0.0612182	0.0651056	0.0629783	0.0541169
0.03	0.885063	0.904346	0.836088	0.912327	0.0967707	0.090052	0.0784512	0.0773279
0.04	1.0502	1.03092	1.01056	1.06476	0.117447	0.114386	0.105204	0.0984383
0.06	1.16772	1.37079	1.32523	1.27835	0.131692	0.127462	0.135385	0.135403
0.08	1.38394	1.49074	1.61101	1.42087	0.169066	0.140362	0.15927	0.166702
0.1	1.54198	1.64457	1.61721	1.52272	0.229135	0.180861	0.190972	0.193546
0.2	1.69529	1.74863	1.85206	1.77757	0.264447	0.276052	0.281881	0.28549
0.4	1.85501	1.9013	1.93918	1.9399	0.348011	0.37963	0.396475	0.374424
0.8	1.98187	2.06304	2.03373	2.03272	0.406859	0.428842	0.459506	0.443504
1	2.02043	2.0653	2.0901	2.05236	0.435606	0.46379	0.502119	0.460495
2	2.06327	2.12166	2.05628	2.0928	0.465593	0.519481	0.531092	0.498709
mM RuBP	AtCbbYA	AtCbbYA	AtCbbYA	Curve fitting with solver function	AtCbbYB	AtCbbYB	AtCbbYB	Curve fitting with solver function
0	0	0	0	0	0	0	0	0
0.5	0.00438211	0.00342923	0.00292072	0.0042421	0.00138506	0.00184848	0.00166024	0.00119119
0.8	0.00839891	0.0067741	0.00536441	0.00642353	0.00243281	0.00254806	0.00227594	0.00184187
1	0.010737	0.00959218	0.0078405	0.00775238	0.00275467	0.00336807	0.00253535	0.0022519
2	0.0148284	0.0139368	0.0102546	0.0132235	0.00386501	0.00449204	0.00413177	0.00405918
3	0.0205839	0.0170649	0.012723	0.0172912	0.00524487	0.00578956	0.00556137	0.00554168
4	0.0255153	0.0206471	0.0163708	0.0204341	0.00678539	0.00757248	0.0068331	0.00677974
5	0.0276063	0.0231675	0.0188754	0.0229354	0.00738718	0.00862751	0.00759511	0.00782921
6	0.0292176	0.0253831	0.0195053	0.0249733	0.0078173	0.00945527	0.00837334	0.00873012

[truncated: 11 more sheets: Fig 6a, Fig 6c, Sup Fig 2b, Sup Fig 2c, Sup Fig 3b, Sup Fig 4a_b_c, Sup Fig 4a_b_c analysis, Sup Fig 4d, Sup Fig 5, Sup Table 2, standard chemicals]
